# Supplementary material for: Ultraviolet sensitivity of WASH (water, sanitation, and hygiene) -related helminths: A systematic review
Source: PLoS Negl Trop Dis. 2019 Sep 19;13(9):e0007777. doi: 10.1371/journal.pntd.0007777 (PMC6772140; doi:10.1371/journal.pntd.0007777)
Supplement: S1 Table — Classification codes, a list of excluded and included studies, and extracted data. (XLSX) [file pntd.0007777.s003.xlsx]

## Sheet: Classification codes
Classification process and codes
Start: Read the title		Code
Is this paper a duplicate of another?	→ YES	1	→ EXCLUDE
↓NO
Is the title about a non-human (or non-zoonotic) parasitic worm or a non-waterborne parasitic worm? (E.g. animal, plant, or insect parasite, free living species, or plant with a similar latin name)	→ YES	2	→ EXCLUDE
↓NO
Is the title about the genetics or biochemistry of parasitic worms? (E.g. DNA screening, antigen formation, or protein interactions)	→ YES	3	→ EXCLUDE
↓NO
Is the paper about the use of UV for detecting parasitic worms?	→ YES	4	→ EXCLUDE
↓NO
Continue: Read the abstract
Is the abstract about a non-human parasitic worm or a non-waterborne parasitic worm or the non-waterborne life stage (E.g. adult worm)	→ YES	5	→ EXCLUDE
↓NO
Is the abstract primarily about the effects of a UV attenuated vaccine on the host animal? (E.g. the effects of the vaccine on antigen formation)	→ YES	6	→ EXCLUDE
Continue: Read the full paper
Is the paper primarily about the effects of a UV attenuated vaccine on the host animal and/or infection?	→ YES	7	→ EXCLUDE
↓NO
Does the paper contains significant errors such as wavelength outside of UV range	→ YES	8	→ EXCLUDE
↓NO
INCLUDE THE PAPER		9

## Sheet: Excluded Papers
Excluded papers and codes
Code	Author	Title
1	Mur, G;	[The control of in vitro development of parasitic fungi of the vine by means of ultra-violet rays [Phomopsis viticola, Uncinula necator]].[French]
1	Outuki, Priscila M.; Lazzeri, Nides S.; de Francisco, Lizziane M. B.; Bersani-Amado, Ciomar A.; Ferreira, Izabal C. P.; Cardoso, Mara Lane C.	A high performance liquid chromatography with ultraviolet method for Eschweilera nana leaves and their anti-inflammatory and antioxidant activities
1	Outuki P.M., Lazzeri N.S., De Francisco L.M.B., Bersani-Amado C.A., Ferreira I.C.P., Cardoso M.L.C.	A high performance liquid chromatography with ultraviolet method for Eschweilera nana leaves and their anti-inflammatory and antioxidant activities
1	Outuki, Priscila M; Lazzeri, Nides S; de Francisco, Lizziane MB; Bersani-Amado, Ciomar A; Ferreira, Izabel CP; Cardoso, Mara Lane C;	A high performance liquid chromatography with ultraviolet method for Eschweilera nana leaves and their anti-inflammatory and antioxidant activities
1	Seidl, C.	A novel UV-damaged DNA binding protein emerges during the chromatin-eliminating cleavage period in Ascaris suum
1	Seidl, C; Moritz, KB	A novel UV-damaged DNA binding protein emerges during the chromatin-eliminating cleavage period in Ascaris suum
1	Seidl C., Moritz K.B.	A novel UV-damaged DNA binding protein emerges during the chromatin-eliminating cleavage period in Ascaris suum
1	Seidl, Christof; Moritz, Karl B;	A novel UV-damaged DNA binding protein emerges during the chromatin-eliminating cleavage period in Ascaris suum
1	Aladawi, M. A.	Accelerated larvae development of Ascaris lumbricoides eggs with ultraviolet radiation
1	Aladawi, MA; Albarodi, H; Hammoudeh, A; Shamma, M; Sharabi, N	Accelerated larvae development of Ascaris lumbricoides eggs with ultraviolet radiation
1	Aladawi M.A., Albarodi H., Hammoudeh A., Shamma M., Sharabi N.	Accelerated larvae development of Ascaris lumbricoides eggs with ultraviolet radiation
1	Rui, Q.	Administration with Bushenkangshuai Tang alleviates UV irradiation- and oxidative stress-induced lifespan defects in nematode Caenorhabditis elegans
1	Murai, Yoshinori; Takemura, Seiko; Takeda, Kosaku; Kitajima, Junichi; Iwashina, Tsukasa	Altitudinal variation of UV-absorbing compounds in Plantago asiatica
1	Murai Y., Takemura S., Takeda K., Kitajima J., Iwashina T.	Altitudinal variation of UV-absorbing compounds in Plantago asiatica
1	Rafamantanana, M. H.; Rozet, E.; Raoelison, G. E.; Cheuk, K.; Ratsimamanga, S. U.; Hubert, Ph.; Quetin-Leclercq, J.	An improved HPLC-UV method for the simultaneous quantification of triterpenic glycosides and aglycones in leaves of Centella asiatica (L.) Urb (APIACEAE)
1	Rafamantanana M.H., Rozet E., Raoelison G.E., Cheuk K., Ratsimamanga S.U., Hubert Ph., Quetin-Leclercq J.	An improved HPLC-UV method for the simultaneous quantification of triterpenic glycosides and aglycones in leaves of Centella asiatica (L.) Urb (APIACEAE)
1	Rafamantanana MH, Rozet E, Raoelison GE, Cheuk K, Ratsimamanga SU, Hubert P, Quetin-Leclercq J.	An improved HPLC-UV method for the simultaneous quantification of triterpenic glycosides and aglycones in leaves of Centella asiatica (L.) Urb (APIACEAE).
1	Urban Jr. J.R., Tromba F.G.	An ultraviolet-attenuated egg vaccine for swine ascariasis: Parameters affecting the development of protective immunity
1	Urban JF Jr, Tromba FG.	An ultraviolet-attenuated egg vaccine for swine ascariasis: parameters affecting the development of protective immunity.
1	KARR, DB; WATERS, JK; EMERICH, DW	ANALYSIS OF POLY-BETA-HYDROXYBUTYRATE IN RHIZOBIUM-JAPONICUM BACTEROIDS BY ION-EXCLUSION HIGH-PRESSURE LIQUID-CHROMATOGRAPHY AND UV DETECTION
1	Karr D.B., Waters J.K., Emerich D.W.	Analysis of poly-β-hydroxybutyrate in Rhizobium japonicum bacteroids by ion-exclusion high-pressure liquid chromatography and UV detection
1	Karr, Dale B; Waters, James K; Emerich, David W;	Analysis of poly-β-hydroxybutyrate in Rhizobium japonicum bacteroids by ion-exclusion high-pressure liquid chromatography and UV detection
1	Mukherji A., Sarkar A.K.	Ankylostoma duodenale and ultraviolet irradiation.
1	Mukherji, A; Sarkar, AK;	Ankylostoma duodenale and ultraviolet irradiation.
1	Xu, Xiao-Yong; Hu, Zhi-Yong; Li, Jun-Feng; Liu, Ji-Hong; Deng, Xiu-Xin	Asymmetric somatic hybridization between UV-irradiated Citrus unshiu and C. sinensis: regeneration and characterization of hybrid shoots
1	Xu X.-Y., Hu Z.-Y., Li J.-F., Liu J.-H., Deng X.-X.	Asymmetric somatic hybridization between UV-irradiated Citrus unshiu and C. sinensis: Regeneration and characterization of hybrid shoots
1	Xu, Xiao-Yong; Hu, Zhi-Yong; Li, Jun-Feng; Liu, Ji-Hong; Deng, Xiu-Xin;	Asymmetric somatic hybridization between UV-irradiated Citrus unshiu and C. sinensis: regeneration and characterization of hybrid shoots
1	Xu XY, Hu ZY, Li JF, Liu JH, Deng XX.	Asymmetric somatic hybridization between UV-irradiated Citrus unshiu and C. sinensis: regeneration and characterization of hybrid shoots.
1	Cai W., Cao L., Lin H., Sui J., Nian R., Hu J., Lendasse A.	Auto-detection of Anisakid larvae in Cod Fillets by UV fluorescent imaging with OS-ELM
1	Nabih I, Abd El Hamid AZ.	Biochemical studies on the genetic material of fresh water snails, intermediate hosts of schistosomiasis--I. Effect of ultraviolet radiation as physical mutagen on the chemical nature of deoxyribonucleic acid.
1	NABIH, I; ELHAMID, AZA	BIOCHEMICAL-STUDIES ON THE GENETIC MATERIAL OF FRESH-WATER SNAILS, INTERMEDIATE HOSTS OF SCHISTOSOMIASIS .1. EFFECT OF ULTRAVIOLET-RADIATION AS PHYSICAL MUTAGEN ON THE CHEMICAL NATURE OF DEOXYRIBONUCLEIC-ACID
1	Studer, A.; Poulin, R.	Cercarial survival in an intertidal trematode: a multifactorial experiment with temperature, salinity and ultraviolet radiation
1	Studer A., Poulin R.	Cercarial survival in an intertidal trematode: A multifactorial experiment with temperature, salinity and ultraviolet radiation
1	Studer, A; Poulin, R;	Cercarial survival in an intertidal trematode: a multifactorial experiment with temperature, salinity and ultraviolet radiation
1	Studer A, Poulin R.	Cercarial survival in an intertidal trematode: a multifactorial experiment with temperature, salinity and ultraviolet radiation.
1	Poppe, F; Hanelt, D; Wiencke, C	Changes in ultrastructure, photosynthetic activity and pigments in the antarctic red alga Palmaria decipiens during acclimation to UV radiation
1	Poppe F., Hanelt D., Wienck C.	Changes in ultrastructure, photosynthetic activity and pigments in the antarctic red alga Palmaria decipiens during acclimation to UV radiation
1	Poppe, F; Hanelt, Dieter; Wiencke, Christian;	Changes in ultrastructure, photosynthetic activity and pigments in the Antarctic red alga Palmaria decipiens during acclimation to UV radiation
1	Celano, Rita; Campone, Luca; Pagano, Imma; Carabetta, Sonia; Di Sanzo, Rosa; Rastrelli, Luca; Piccinelli, Anna Lisa; Russo, Mariateresa;	Characterisation of nutraceutical compounds from different parts of particular species of Citrus sinensis ‘Ovale Calabrese’by UHPLC-UV-ESI-HRMS
1	Celano R, Campone L, Pagano I, Carabetta S, Di Sanzo R, Rastrelli L, Piccinelli AL, Russo M.	Characterisation of nutraceutical compounds from different parts of particular species of Citrus sinensis 'Ovale Calabrese' by UHPLC-UV-ESI-HRMS.
1	Gengyo-Ando, K; Mitani, S	Characterization of mutations induced by ethyl methanesulfonate, UV, and trimethylpsoralen in the nematode Caenorhabditis elegans
1	Gengyo-Ando K., Mitani S.	Characterization of mutations induced by ethyl methanesulfonate, UV, and trimethylpsoralen in the nematode Caenorhabditis elegans
1	Gengyo-Ando, Keiko; Mitani, Shohei;	Characterization of mutations induced by ethyl methanesulfonate, UV, and trimethylpsoralen in the nematode Caenorhabditis elegans
1	Gengyo-Ando K, Mitani S.	Characterization of mutations induced by ethyl methanesulfonate, UV, and trimethylpsoralen in the nematode Caenorhabditis elegans.
1	LÃ¼ FL, Gui M, Filsinger S, HÃ¤nsch GM, Ruppel A.	Comparative phenotypic analysis of lymph node cells in mice after infection or vaccination with normal or ultraviolet-attenuated cercariae of Schistosoma japonicum or S. mansoni.
1	Lue, F. L.	Comparative phenotypic analysis of lymph node cells in mice after injection or vaccination with normal or ultraviolet-attenuated cercariae of Schistosoma japonicum or S. mansoni
1	LU, FL; GUI, M; FILSINGER, S; HANSCH, GM; RUPPEL, A	COMPARATIVE PHENOTYPIC ANALYSIS OF LYMPH-NODE CELLS IN MICE AFTER INFECTION OR VACCINATION WITH NORMAL OR ULTRAVIOLET-ATTENUATED CERCARIAE OF SCHISTOSOMA-JAPONICUM OR SCHISTOSOMA-MANSONI
1	Yang, Huan; Gu, Qinying; Xu, Ying; Cheng, Bin; Chue, Phenwei; Wu, Qinan; Shen, Yuping	Comparative Study on Two Antioxidant Flavanol-3-O-alpha-L- Rhamnosides in the Leaves of Toona sinensis (Chinese Toon) from Different Production Sites by HPLC-UV
1	Yang H., Gu Q., Xu Y., Cheng B., Chue P., Wu Q., Shen Y.	Comparative study on two antioxidant flavanol-3-O-α- L - Rhamnosides in the leaves of Toona sinensis (Chinese Toon) from different production sites by HPLC-UV
1	Yang, Huan	Comparative Study on Two Antioxidant Flavanol-3-O-α-L- Rhamnosides in the Leaves of Toona sinensis (Chinese Toon) from Different Production Sites by HPLC-UV
1	Yang, Huan; Gu, Qinying; Xu, Ying; Cheng, Bin; Chue, Phenwei; Wu, Qinan; Shen, Yuping;	Comparative Study on Two Antioxidant Flavanol-3-O-α-L-Rhamnosides in the Leaves of Toona sinensis (Chinese Toon) from Different Production Sites by HPLC-UV
1	BURNSTOCK G., WONG H.	COMPARISON OF THE EFFECTS OF ULTRAVIOLET LIGHT AND PURINERGIC NERVE STIMULATION ON THE GUINEA‐PIG TAENIA COLI
1	Burnstock, G; Wong, H;	Comparison of the effects of ultraviolet light and purinergic nerve stimulation on the guinea‐pig taenia coli
1	Burnstock G, Wong H.	Comparison of the effects of ultraviolet light and purinergic nerve stimulation on the guinea-pig taenia coli.
1	Seong, Eun Soo; Yoo, Ji Hye; Choi, Jae Hoo; Kim, Nam Jun; Kim, Hee Young; Heo, Kweon; Yu, Chang Yeon;	Construction and classification of a cDNA library from'Miscanthus sinensis'(Eulalia) treated with UV-B
1	Biglari, Hamed; Tatari, Maryam; Narooie, Mohammad Reza; Ebrahimzadeh, Gholamreza; Sharafi, Hooshmand;	Data for inactivation of free-living nematode Rhabditida from water environment using ultraviolet radiation
1	Souza, GSMB;	DESINFECÇÃO DE EFLUENTE SANITÁRIO POR RADIAÇÃO UV E GAMA: EFEITOS NA INATIVAÇÃO DE OVOS DE ASCARIS SPP.
1	Yang, X.	Detection of Anisakid Larvae in Cod Fillets by UV Fluorescent Imaging Based on Principal Component Analysis and Gray Value Analysis
1	Yang, Xianlin; Nian, Rui; Lin, Hong; Duan, Cui; Sui, Jianxin; Cao, Limin	Detection of Anisakid Larvae in Cod Fillets by UV Fluorescent Imaging Based on Principal Component Analysis and Gray Value Analysis
1	Yang X., Rui N., Hong L., Cui D., Sui J., Cao L.	Detection of anisakid larvae in cod fillets by uv fluorescent imaging based on principal component analysis and gray value analysis
1	Yang X, Nian R, Lin H, Duan C, Sui J, Cao L.	Detection of anisakid larvae in cod fillets by UV fluorescent imaging based on principal component analysis and gray value analysis.
1	Roman, Mark C.; Hildreth, Jana; Bannister, Silvia	Determination of Catechins and Caffeine in Camillia sinensis Raw Materials, Extracts, and Dietary Supplements by HPLC-UV: Single-Laboratory Validation
1	Roman M.C., Hildreth J., Bannister S.	Determination of catechins and caffeine in camillia sinensis raw materials, extracts, and dietary supplements by HPLC-UV: Single-laboratory validation
1	Roman, Mark C; Hildreth, Jana; Bannister, Silvia;	Determination of catechins and caffeine in camillia sinensis raw materials, extracts, and dietary supplements by HPLC-uv: single-laboratory validation
1	Roman MC.	Determination of catechins and caffeine in camillia sinensis raw materials, extracts, and dietary supplements by HPLC-uv: single-laboratory validation.
1	LI, Ping; LI, Yu-mei;	Determination of ligustilide in Radix Angelica Sinensis by HPLC with UV detection [J]
1	Urban JF Jr, Tromba FG.	Development of immune responsiveness to Ascaris suum antigens in pigs vaccinated with ultraviolet-attenuated eggs.
1	URBAN, JF; TROMBA, FG	DEVELOPMENT OF IMMUNE RESPONSIVENESS TO ASCARIS-SUUM ANTIGENS IN PIGS VACCINATED WITH ULTRAVIOLET-ATTENUATED EGGS
1	Amsing, J. J.	Disinfestation of nematode-infested recirculation water by ultra-violet radiation
1	Amsing, JJ; Runia, WT	Disinfestation of nematode-infested recirculation water by ultra-violet radiation
1	Sawada S., Chida S., Sawaguchi Y., Nagasawa N.	Dry matter production, population structure and environmental conditions of the spring ephemeral Erythronium japonicum growing in various habitats differing in sunlight exposure in cool temperate Japan
1	Sawada, Shinichi; Chida, Saori; Sawaguchi, Yuuki; Nagasawa, Nobutaka;	Dry matter production, population structure and environmental conditions of the spring ephemeralErythronium japonicum growing in various habitats differing in sunlight exposure in cool temperate Japan
1	Xie, W.	Dynamic changes of IgG levels and passive transfer of resistance to mice with sera from rabbits vaccinated with ultraviolet - attenuated cercariae of Schistosoma japomicum
1	Bidel, Luc P. R.; Chomicki, Guillaume; Bonini, Fabien; Mondolot, Laurence; Soule, Julien; Coumans, Marc; La Fisca, Philippe; Baissac, Yves; Petit, Virginie; Loiseau, Alain; Cerovic, Zoran G.; Gould, Kevin S.; Jay-Allemand, Christian	Dynamics of flavonol accumulation in leaf tissues under different UV-B regimes in Centella asiatica (Apiaceae)
1	Bidel L.P.R., Chomicki G., Bonini F., Mondolot L., Soulé J., Coumans M., La Fisca P., Baissac Y., Petit V., Loiseau A., Cerovic Z.G., Gould K.S., Jay-Allemand C.	Dynamics of flavonol accumulation in leaf tissues under different UV-B regimes in Centella asiatica (Apiaceae)
1	Bidel LP, Chomicki G, Bonini F, Mondolot L, SoulÃ© J, Coumans M, La Fisca P, Baissac Y, Petit V, Loiseau A, Cerovic ZG, Gould KS, Jay-Allemand C.	Dynamics of flavonol accumulation in leaf tissues under different UV-B regimes in Centella asiatica (Apiaceae).
1	Müller, Viola	Ecologically relevant UV-B dose combined with high PAR intensity distinctly affect plant growth and accumulation of secondary metabolites in leaves of Centella asiatica L. Urban
1	Mueller, Viola; Albert, Andreas; Winkler, J. Barbro; Lankes, Christa; Noga, Georg; Hunsche, Mauricio	Ecologically relevant UV-B dose combined with high PAR intensity distinctly affect plant growth and accumulation of secondary metabolites in leaves of Centella asiatica L. Urban
1	Müller V., Albert A., Barbro Winkler J., Lankes C., Noga G., Hunsche M.	Ecologically relevant UV-B dose combined with high PAR intensity distinctly affect plant growth and accumulation of secondary metabolites in leaves of Centella asiatica L. Urban
1	MÃ¼ller V, Albert A, Barbro Winkler J, Lankes C, Noga G, Hunsche M.	Ecologically relevant UV-B dose combined with high PAR intensity distinctly affect plant growth and accumulation of secondary metabolites in leaves of Centella asiatica L. Urban.
1	Hua-fu, ZHAO;	Effect Analysis of Different Seasons Cutting Propagation of Tea Plant (Camellia sinensis cv. Qianmei 502) in Intelligent Sunlight Greenhouse [J]
1	Sharma, S; Sultana, S	Effect of Hibiscus rosa sinensis extract on hyperproliferation and oxidative damage caused by benzoyl peroxide and ultraviolet radiations in mouse skin
1	Sharma S., Sultana S.	Effect of Hibiscus rosa sinensis extract on hyperproliferation and oxidative damage caused by benzoyl peroxide and ultraviolet radiations in mouse skin
1	Sharma S, Sultana S.	Effect of Hibiscus rosa sinensis extract on hyperproliferation and oxidative damage caused by benzoyl peroxide and ultraviolet radiations in mouse skin.
1	Jeevan, Amminikutty; Evans, Roger; Brown, Eric L; Kripke, Margaret L;	Effect of local ultraviolet irradiation on infections of mice with Candida albicans, Mycobacterium bovis BCG, and Schistosoma mansoni
1	Jeevan A, Evans R, Brown EL, Kripke ML.	Effect of local ultraviolet irradiation on infections of mice with Candida albicans, Mycobacterium bovis BCG, and Schistosoma mansoni.
1	Ishii N, Yanagisawa-Shibata F, Suzuki K.	Effect of ultraviolet- and X-irradiation on embryogenesis of the free-living nematode, Rhabditidae tokai: hatchability, morphogenesis and life span.
1	Zheng, X. Q.; Jin, J.; Chen, H.; Du, Y. Y.; Ye, J. H.; Lu, J. L.; Lin, C.; Dong, J. J.; Sun, Q. L.; Wu, L. Y.; Liang, Y. R.	Effect of ultraviolet B irradiation on accumulation of catechins in tea (Camellia sinensis (L) O. Kuntze)
1	Zheng X.Q., Jin J., Chen H., Du Y.Y., Ye J.H., Lu J.L., Lin C., Dong J.J., Sun Q.L., Wu L.Y., Liang Y.R.	Effect of ultraviolet B irradiation on accumulation of catechins in tea (Camellia sinensis (L) O. Kuntze)
1	Herlich H, Tromba FG.	Effect of ultraviolet radiation on some gastrointestinal nematode parasites of cattle.
1	Herlich H., Tromba F.G.	Effect of ultraviolet radiation on some gastrointestinal nematode parasites of cattle.
1	Ariyo, AA; Oyerinde, JPO;	Effect of ultraviolet radiation on survival, infectivity and maturation of Schistosoma mansoni cercariae
1	Ariyo AA, Oyerinde JP.	Effect of ultraviolet radiation on survival, infectivity and maturation of Schistosoma mansoni cercariae.
1	Ademola, Isaiah Oluwafemi; Ademola, Janet Ayobami;	Effect of ultraviolet radiation on the hatchability and survival of eggs and larvae of sheep nematode
1	Oluwafemi AI, Ayobami AJ.	Effect of ultraviolet radiation on the hatchability and survival of eggs and larvae of sheep nematode.
1	Oluwafemi A.I., Ayobami A.J.	Effect of ultraviolet radiation on the hatchability and survival of eggs and larvae of sheep nematode.
1	Tromba, FG;	Effect of ultraviolet radiation on the infective stages of Ascaris suum and Stephanurus dentatus with a comparison of the relative susceptibilities of some parasitic nematodes to ultraviolet
1	Tromba FG.	Effect of ultraviolet radiation on the infective stages of Ascaris suum and Stephanurus dentatus with a comparison of the relative susceptibilities of some parasitic nematodes to ultraviolet.
1	Konno K., Oku Y., Sakai H., Kamiya M.	Effect of ultraviolet radiation on the infectivity of Taenia taeniaeformis eggs
1	Konno, Kenjiro; Oku, Yuzaburo; Sakai, Hirofumi; Kamiya, Masao;	Effect of ultraviolet radiation on the infectivity of Taenia taeniaeformis eggs
1	Konno K, Oku Y, Sakai H, Kamiya M.	Effect of ultraviolet radiation on the infectivity of Taenia taeniaeformis eggs.
1	ISHII, N; YANAGISAWASHIBATA, F; SUZUKI, K	EFFECT OF ULTRAVIOLET-IRRADIATION AND X-IRRADIATION ON EMBRYOGENESIS OF THE FREE-LIVING NEMATODE, RHABDITIDAE-TOKAI - HATCHABILITY, MORPHOGENESIS AND LIFE-SPAN
1	GHANDOUR, AM; WEBBE, G	EFFECT OF ULTRAVIOLET-IRRADIATION ON CERCARIAE OF SCHISTOSOMA-MANSONI
1	TROMBA, FG	EFFECT OF ULTRAVIOLET-RADIATION ON INFECTIVE STAGES OF ASCARIS-SUUM AND STEPHANURUS-DENTATUS WITH A COMPARISON OF RELATIVE SUSCEPTIBILITIES OF SOME PARASITIC NEMATODES TO ULTRAVIOLET
1	HERLICH, H; TROMBA, FG	EFFECT OF ULTRAVIOLET-RADIATION ON SOME GASTROINTESTINAL NEMATODE PARASITES OF CATTLE
1	ARIYO, AA; OYERINDE, JPO	EFFECT OF ULTRAVIOLET-RADIATION ON SURVIVAL, INFECTIVITY AND MATURATION OF SCHISTOSOMA-MANSONI CERCARIAE
1	Dohler, G	Effect of UV radiation on pigments of the Antarctic macroalga Leptosomia simplex L.
1	Döhler G.	Effect of UV radiation on pigments of the Antarctic macroalga Leptosomia simplex L.
1	Yan, H; Nelson, M; Grove, G;	Effect of UV-A and UV-B on airborne conidia concentrations of Erysiphe necator in Eastern Washington
1	Kamath VR, Menon S, Renapurkar DM.	Effect of UV-irradiation, spleen cells and MLN cells on protective immunity against Angiostrongylus cantonensis infection in mice.
1	Kamath, Vijayalaxmi R; Menon, Sushila; Renapurkar, DM;	Effect of UV-irradiation, spleen cells and MLN cells on protective immunity againstAngiostrongylus cantonensis infection in mice
1	KAMATH, VR; MENON, S; RENAPURKAR, DM	EFFECT OF UV-IRRADIATION, SPLEEN-CELLS AND MLN CELLS ON PROTECTIVE IMMUNITY AGAINST ANGIOSTRONGYLUS-CANTONENSIS INFECTION IN MICE
1	Fujita, Hitoshi; Ishii, Naoaki; Suzuki, Kenshi;	EFFECTS OF 8‐METHOXYPSORALEN PLUS NEAR‐ULTRAVIOLET LIGHT ON THE NEMATODE
1	FUJITA, H; ISHII, N; SUZUKI, K	EFFECTS OF 8-METHOXYPSORALEN PLUS NEAR-ULTRAVIOLET LIGHT ON THE NEMATODE CAENORHABDITIS-ELEGANS
1	Fujiie, A; Yokoyama, T	Effects of ultraviolet light on the entomopathogenic nematode, Steinernema kushidai and its symbiotic bacterium, Xenorhabdus japonicus
1	Fujiie A., Yokoyama T.	Effects of ultraviolet light on the entomopathogenic nematode, Steinernema kushidai and its symbiotic bacterium, Xenorhabdus japonicus
1	Fujiie, Azusa; Yokoyama, Tomoko;	Effects of ultraviolet light on the entomopathogenic nematode, Steinernema kushidai and its symbiotic bacterium, Xenorhabdus japonicus
1	Gaugler, Randy; Boush, G Mallory;	Effects of ultraviolet radiation and sunlight on the entomogenous nematode, Neoaplectana carpocapsae
1	Studer, A.; Cubillos, V. M.; Lamare, M. D.; Poulin, R.; Burritt, D. J.	Effects of ultraviolet radiation on an intertidal trematode parasite: An assessment of damage and protection
1	Studer A., Cubillos V.M., Lamare M.D., Poulin R., Burritt D.J.	Effects of ultraviolet radiation on an intertidal trematode parasite: An assessment of damage and protection
1	Studer, A; Cubillos, VM; Lamare, MD; Poulin, R; Burritt, DJ;	Effects of ultraviolet radiation on an intertidal trematode parasite: An assessment of damage and protection
1	Studer A, Cubillos VM, Lamare MD, Poulin R, Burritt DJ.	Effects of ultraviolet radiation on an intertidal trematode parasite: an assessment of damage and protection.
1	Butler J.H., Whittaker F.H., Spencer H.T.	Effects of ultraviolet radiation on the growth and morphology of Hymenolepis microstoma (Cestoda).
1	Studer, A.; Lamare, M. D.; Poulin, R.	Effects of ultraviolet radiation on the transmission process of an intertidal trematode parasite
1	Studer A., Lamare M.D., Poulin R.	Effects of ultraviolet radiation on the transmission process of an intertidal trematode parasite
1	Studer, A; Lamare, MD; Poulin, R;	Effects of ultraviolet radiation on the transmission process of an intertidal trematode parasite
1	Studer A, Lamare MD, Poulin R.	Effects of ultraviolet radiation on the transmission process of an intertidal trematode parasite.
1	GAUGLER, R; BOUSH, GM	EFFECTS OF ULTRAVIOLET-RADIATION AND SUNLIGHT ON ENTOMOGENOUS NEMATODE, NEOAPLECTANA-CARPOCAPSAE
1	Won, Eun-Ji; Lee, Yeonjung; Han, Jeonghoon; Hwang, Un-Ki; Shin, Kyung-Hoon; Park, Heum Gi; Lee, Jae-Seong	Effects of UV radiation on hatching, lipid peroxidation, and fatty acid composition in the copepod Paracyclopina nana
1	Won E.-J., Lee Y., Han J., Hwang U.-K., Shin K.-H., Park H.G., Lee J.-S.	Effects of UV radiation on hatching, lipid peroxidation, and fatty acid composition in the copepod Paracyclopina nana
1	Won, Eun-Ji; Lee, Yeonjung; Han, Jeonghoon; Hwang, Un-Ki; Shin, Kyung-Hoon; Park, Heum Gi; Lee, Jae-Seong;	Effects of UV radiation on hatching, lipid peroxidation, and fatty acid composition in the copepod Paracyclopina nana
1	Won EJ, Lee Y, Han J, Hwang UK, Shin KH, Park HG, Lee JS.	Effects of UV radiation on hatching, lipid peroxidation, and fatty acid composition in the copepod Paracyclopina nana.
1	Sgarbossa, A.	Effects of UV-B irradiation on motility and photoresponsiveness of the coloured ciliate Blepharisma japonicum
1	Sgarbossa A., Lucia S., Lenci F., Gioffré D., Ghetti F., Checcucci G.	Effects of UV-B irradiation on motility and photoresponsiveness of the coloured ciliate Blepharisma japonicum
1	Sgarbossa, Antonella; Lucia, Sabina; Lenci, Francesco; Gioffré, Domenico; Ghetti, Francesco; Checcucci, Giovanni;	Effects of UV-B irradiation on motility and photoresponsiveness of the coloured ciliate Blepharisma japonicum
1	Sgarbossa, A.	Effects of UV-B irradiation on motility, pigment systems and photobehaviour of the colored ciliate Blepharisma japonicum
1	Sgarbossa, A.	EFFECTS OF UV-B IRRADIATION ON SUBCELLULAR ORGANELLE OF BLEPHARISMA JAPONICUM. An Electron Microscopy Study
1	Menon, Sushila; Bhopale, MK;	Efficacy of UV-irradiated larval vaccine of Ancylostoma ceylanicum (Looss, 1911) in golden hamsters (Mesocricetus auratus)
1	Menon S, Bhopale MK.	Efficacy of UV-irradiated larval vaccine of Ancylostoma ceylanicum (Looss, 1911) in golden hamsters (Mesocricetus auratus).
1	MENON, S; BHOPALE, MK	EFFICACY OF UV-IRRADIATED LARVAL VACCINE OF ANCYLOSTOMA-CEYLANICUM (LOOSS, 1911) IN GOLDEN-HAMSTERS (MESOCRICETUS-AURATUS)
1	Kim K.C., Kim D., Kim S.C., Jung E., Park D., Hyun J.W.	Empetrum nigrum var. japonicum extract suppresses ultraviolet B-induced cell damage via absorption of radiation and inhibition of oxidative stress
1	Kim, Ki Cheon; Kim, Daeshin; Kim, Sang Cheol; Jung, Eunsun; Park, Deokhoon; Hyun, Jin Won;	Empetrum nigrum var. japonicum extract suppresses ultraviolet B-induced cell damage via absorption of radiation and inhibition of oxidative stress
1	Kim KC, Kim D, Kim SC, Jung E, Park D, Hyun JW.	Empetrum nigrum var. japonicum Extract Suppresses Ultraviolet B-Induced Cell Damage via Absorption of Radiation and Inhibition of Oxidative Stress.
1	Yoshida, Ayako; Maruyama, Haruhiko; Kumagai, Takashi; Amano, Teruaki; Kobayashi, Fumie; Wang, Jinyan; Kuribayashi, Kagemasa; Ohta, Nobuo;	Enhanced UV♀ 1 tumor growth in CBF1 mice infected with Schistosoma mansoni due to modulation of Th1-like responses
1	Barg, Marlon; Rezin, Gislaine T.; Leffa, Daniela D.; Balbinot, Fernanda; Gomes, Lara M.; Carvalho-Silva, Milena; Vuolo, Francieli; Petronilho, Fabricia; Dal-Pizzol, Felipe; Streck, Emilio L.; Andrade, Vanessa M.	Evaluation of the protective effect of Ilex paraguariensis and Camellia sinensis extracts on the prevention of oxidative damage caused by ultraviolet radiation
1	Barg M., Rezin G.T., Leffa D.D., Balbinot F., Gomes L.M., Carvalho-Silva M., Vuolo F., Petronilho F., Dal-Pizzol F., Streck E.L., Andrade V.M.	Evaluation of the protective effect of Ilex paraguariensis and Camellia sinensis extracts on the prevention of oxidative damage caused by ultraviolet radiation
1	Barg, Marlon; Rezin, Gislaine T; Leffa, Daniela D; Balbinot, Fernanda; Gomes, Lara M; Carvalho-Silva, Milena; Vuolo, Francieli; Petronilho, Fabricia; Dal-Pizzol, Felipe; Streck, Emilio L;	Evaluation of the protective effect of Ilex paraguariensis and Camellia sinensis extracts on the prevention of oxidative damage caused by ultraviolet radiation
1	Barg M, Rezin GT, Leffa DD, Balbinot F, Gomes LM, Carvalho-Silva M, Vuolo F, Petronilho F, Dal-Pizzol F, Streck EL, Andrade VM.	Evaluation of the protective effect of Ilex paraguariensis and Camellia sinensis extracts on the prevention of oxidative damage caused by ultraviolet radiation.
1	Zhu, X; Zhang, ZS; Ji, MJ; Wu, HW; Wang, Y; Cai, XP; Zhang, L; Hu, SY; Fu, LL; Liu, F; Su, C; Wu, GL	Gene transcription profile in mice vaccinated with ultraviolet-attenuated cercariae of Schistosoma japonicum reveals molecules contributing to elevated IFN-gamma levels
1	Zhu X, Zhang ZS, Ji MJ, Wu HW, Wang Y, Cai XP, Zhang L, Hu SY, Fu LL, Liu F, Su C, Wu GL.	Gene transcription profile in mice vaccinated with ultraviolet-attenuated cercariae of Schistosoma japonicum reveals molecules contributing to elevated IFN-gamma levels.
1	Zhu X., Zhang Z.-S., Ji M.-J., Wu H.-W., Wang Y., Cai X.-P., Zhang L., Hu S.-Y., Fu L.-L., Liu F., Su C., Wu G.-L.	Gene transcription profile in mice vaccinated with ultraviolet-attenuated cercariae of Schistosoma japonicum reveals molecules contributing to elevated IFN-γ levels
1	Zhu, Xiang; Zhang, Zhao-Song; Ji, Min-Jun; Wu, Hai-Wei; Wang, Yong; Cai, Xiao-Ping; Zhang, Lei; Hu, Shu-Ying; Fu, Lin-Lin; Liu, Feng;	Gene transcription profile in mice vaccinated with ultraviolet-attenuated cercariae of Schistosoma japonicum reveals molecules contributing to elevated IFN-γ levels
1	Rodriguez, CA; Browman, HI; St-Pierre, JF	High survival of neustonic zoea I larvae of American lobster Homarus americanus following short-term exposure to ultraviolet radiation (280 to 400 nm)
1	Rodriguez C.A., Browman H.I., St.-Pierre J.-F.	High survival of neustonic zoea I larvae of American lobster Homarus americanus following short-term exposure to ultraviolet radiation (280 to 400 nm)
1	Rodriguez, Carolina Alonso; Browman, Howard I; St-Pierre, Jean-François;	High survival of neustonic zoea I larvae of American lobster Homarus americanus following short-term exposure to ultraviolet radiation (280 to 400 nm)
1	Dean D.A., Mangold B.L., Harrison R.A., Ricciardone M.D.	Homologous and heterologous protective immunity to Egyptian strains of Schistosoma mansoni and S. haematobium induced by ultraviolet-irradiated cercariae
1	Dean, DA; Mangold, BL; Harrison, RA; Ricciardone, MD;	Homologous and heterologous protective immunity to Egyptian strains of Schistosoma mansoni and S. haematobium induced by ultraviolet‐irradiated cercariae
1	Dean DA, Mangold BL, Harrison RA, Ricciardone MD.	Homologous and heterologous protective immunity to Egyptian strains of Schistosoma mansoni and S. haematobium induced by ultraviolet-irradiated cercariae.
1	Dean, DA; Mangold, BL; Harrison, RA; Ricciardone, MD	Homologous and heterologous protective immunity to Egyptian strains of Schistosoma mansoni and S-haematobium induced by ultraviolet-irradiated cercariae
1	Ghandour, AM; Magid, MA;	Homologous immunity in schistosomiasis mansoni using ultra-violet irradiated cercariae
1	Ghandour AM, Magid MA.	Homologous immunity in schistosomiasis mansoni using ultra-violet irradiated cercariae.
1	GHANDOUR, AM; MAGID, MA	HOMOLOGOUS IMMUNITY IN SCHISTOSOMIASIS MANSONI USING UV IRRADIATED CERCARIAE
1	Rodriguez, Joyce P; Lee, Jaemin; Park, Jun Yeon; Kang, Ki Sung; Hahm, Dae-Hyun; Lee, Sang Cheon; Lee, Sanghyun;	HPLC–UV analysis of sample preparation influence on flavonoid yield from Cirsium japonicum var. maackii
1	Huang, Shuocai; Huang, Jerry; Kloek, Andrew P; Goldberg, Daniel E; Friedman, Joel M;	Hydrogen Bonding of Tyrosine B10 to Heme-bound Oxygen in Ascaris Hemoglobin DIRECT EVIDENCE FROM UV RESONANCE RAMAN SPECTROSCOPY
1	Huang, S.	Hydrogen bonding of tyrosine B10 to heme-bound oxygen in Ascaris hemoglobin. Direct evidence from UV resonance Raman spectroscopy
1	Huang S, Huang J, Kloek AP, Goldberg DE, Friedman JM.	Hydrogen bonding of tyrosine B10 to heme-bound oxygen in Ascaris hemoglobin. Direct evidence from UV resonance Raman spectroscopy.
1	Huang S., Huang J., Kloek A.P., Goldberg D.E., Friedman J.M.	Hydrogen bonding of tyrosine B10 to heme-bound oxygen in Ascaris hemoglobin: Direct evidence from UV resonance raman spectroscopy
1	Osman A., El Ridi R., Guirguis N., Dean D.A.	Identification of Schistosoma mansoni antigens recognized by spleen cells of C57B1/6 mice immunized with ultraviolet-irradiated cercariae
1	Osman, Ahmed; El Ridi, Rashika; Guirguis, Nabil; Dean, David A;	Identification of Schistosoma mansoni antigens recognized by spleen cells of C57B1/6 mice immunized with ultraviolet-irradiated cercariae
1	Osman A, el Ridi R, Guirguis N, Dean DA.	Identification of Schistosoma mansoni antigens recognized by spleen cells of C57B1/6 mice immunized with ultraviolet-irradiated cercariae.
1	OSMAN, A; ELRIDI, R; GUIRGUIS, N; DEAN, DA	IDENTIFICATION OF SCHISTOSOMA-MANSONI ANTIGENS RECOGNIZED BY SPLEEN-CELLS OF C57B1/6 MICE IMMUNIZED WITH ULTRAVIOLET-IRRADIATED CERCARIAE
1	Tian F., Lin D., Wu J., Gao Y., Zhang D., Ji M., Wu G.	Immune events associated with high level protection against Schistosoma japonicum infection in pigs immunized with UV-attenuated cercariae
1	Tian, Fang; Lin, Dandan; Wu, Jingjiao; Gao, Yanan; Zhang, Donghui; Ji, Minjun; Wu, Guanling;	Immune events associated with high level protection against Schistosoma japonicum infection in pigs immunized with UV-attenuated cercariae
1	Tian F, Lin D, Wu J, Gao Y, Zhang D, Ji M, Wu G.	Immune events associated with high level protection against Schistosoma japonicum infection in pigs immunized with UV-attenuated cercariae.
1	ElRidi, R; Ozaki, T; Sato, H; Inaba, T; Kamiya, H	Immunization of mice with ultraviolet-attenuated cercariae of Schistosoma mansoni transiently reduces the fecundity of challenge worms
1	El Ridi R., Ozaki T., Sato H., Inaba T., Kamiya H.	Immunization of mice with ultraviolet-attenuated cercariae of Schistosoma mansoni transiently reduces the fecundity of challenge worms
1	El Ridi, Rashika; Ozaki, Toshihiro; Sato, Hiroshi; Inaba, Takashi; Kamiya, Haruo;	Immunization of mice with ultraviolet-attenuated cercariae of Schistosoma mansoni transiently reduces the fecundity of challenge worms
1	el Ridi R, Ozaki T, Sato H, Inaba T, Kamiya H.	Immunization of mice with ultraviolet-attenuated cercariae of Schistosoma mansoni transiently reduces the fecundity of challenge worms.
1	Dean, David A; Murrell, K Darwin; Shoutai, Xu; Mangold, Beverly L;	Immunization of mice with ultraviolet-irradiated Schistosoma mansoni cercariae: a re-evaluation
1	Dean DA, Murrell KD, Xu ST, Mangold BL.	Immunization of mice with ultraviolet-irradiated Schistosoma mansoni cercariae: a re-evaluation.
1	DEAN, DA; MURRELL, KD; XU, ST; MANGOLD, BL	IMMUNIZATION OF MICE WITH ULTRAVIOLET-IRRADIATED SCHISTOSOMA-MANSONI CERCARIAE - A RE-EVALUATION
1	Tromba, FG;	Immunization of pigs against experimental Ascaris suum infection by feeding ultraviolet-attenuated eggs
1	Tromba FG.	Immunization of pigs against experimental Ascaris suum infection by feeding ultraviolet-attenuated eggs.
1	TROMBA, FG	IMMUNIZATION OF PIGS AGAINST EXPERIMENTAL ASCARIS-SUUM INFECTION BY FEEDING ULTRAVIOLET-ATTENUATED EGGS
1	Shi Y.-E., Jiang C.-F., Han J.-J., Li Y.-L., Ruppel A.	Immunization of pigs against infection with Schistosoma japonicum using ultraviolet-attenuated cercariae
1	Shi, Y-E; Jiang, C-F; Han, J-J; Li, Y-L; Ruppel, A;	Immunization of pigs against infection with Schistosoma japonicum using ultraviolet-attenuated cercariae
1	Shi YE, Jiang CF, Han JJ, Li YL, Ruppel A.	Immunization of pigs against infection with Schistosoma japonicum using ultraviolet-attenuated cercariae.
1	SHI, YE; JIANG, CF; HAN, JJ; LI, YL; RUPPEL, A	IMMUNIZATION OF PIGS AGAINST INFECTION WITH SCHISTOSOMA-JAPONICUM USING ULTRAVIOLET-ATTENUATED CERCARIAE
1	Kamiya H., Ozaki T., Nakayama H., Inaba T.	Immunizing potential of ultraviolet-attenuated cercariae of Schistosoma mansoni in rodent hosts
1	Kamiya H, Ozaki T, Nakayama H, Inaba T.	Immunizing potential of ultraviolet-attenuated cercariae of Schistosoma mansoni in rodent hosts.
1	KAMIYA, H; OZAKI, T; NAKAYAMA, H; INABA, T	IMMUNIZING POTENTIAL OF ULTRAVIOLET-ATTENUATED CERCARIAE OF SCHISTOSOMA-MANSONI IN RODENT HOSTS
1	Kamiya, Haruo; Ozaki, Toshihiro; Nakayama, Hideo; Inaba, Takashi;	Immunizing potential of ultraviolet-attenuated cercariae ofSchistosoma mansoni in rodent hosts
1	Kawano-Yamashita, Emi; Terakita, Akihisa; Koyanagi, Mitsumasa; Shichida, Yoshinori; Oishi, Tadashi; Tamotsu, Satoshi	Immunohistochemical characterization of a parapinopsin-containing photoreceptor cell involved in the ultraviolet/green discrimination in the pineal organ of the river lamprey Lethenteron japonicum
1	Kawano-Yamashita E., Terakita A., Koyanagi M., Shichida Y., Oishi T., Tamotsu S.	Immunohistochemical characterization of a parapinopsin-containing photoreceptor cell involved in the ultraviolet/green discrimination in the pineal organ of the river lamprey Lethenteron japonicum
1	Kawano-Yamashita, Emi; Terakita, Akihisa; Koyanagi, Mitsumasa; Shichida, Yoshinori; Oishi, Tadashi; Tamotsu, Satoshi;	Immunohistochemical characterization of a parapinopsin-containing photoreceptor cell involved in the ultraviolet/green discrimination in the pineal organ of the river lamprey Lethenteron japonicum
1	Kawano-Yamashita E, Terakita A, Koyanagi M, Shichida Y, Oishi T, Tamotsu S.	Immunohistochemical characterization of a parapinopsin-containing photoreceptor cell involved in the ultraviolet/green discrimination in the pineal organ of the river lamprey Lethenteron japonicum.
1	Zhou, DM; Yi, XY; Zeng, XF; Zhou, JC;	Immunoscreening of Schistosoma japonicum adult worm cDNA library by sera from rabbits vaccinated with ultraviolet-attenuated cercariae
1	LIU, Jian-fa; TANG, Zhi-yuan; LIU, Yu-xin; YANG, Shu-juan; MENG, Rui; JI, Min-jun; WU, Hai-wei;	Immunoscreening of Schistosoma japonicum Adult Worm cDNA Library by Serum from Swine Vaccinated with Ultraviolet Attenuated Cercariae
1	Won, Eun-Ji; Han, Jeonghoon; Lee, Yeonjung; Kumar, K. Suresh; Shin, Kyung-Hoon; Lee, Su-Jae; Park, Heum Gi; Lee, Jae-Seong	In vivo effects of UV radiation on multiple endpoints and expression profiles of DNA repair and heat shock protein (Hsp) genes in the cycloid copepod Paracyclopina nana
1	Won E.-J., Han J., Lee Y., Kumar K.S., Shin K.-H., Lee S.-J., Park H.G., Lee J.-S.	In vivo effects of UV radiation on multiple endpoints and expression profiles of DNA repair and heat shock protein (Hsp) genes in the cycloid copepod Paracyclopina nana
1	Won, Eun-Ji; Han, Jeonghoon; Lee, Yeonjung; Kumar, K Suresh; Shin, Kyung-Hoon; Lee, Su-Jae; Park, Heum Gi; Lee, Jae-Seong;	In vivo effects of UV radiation on multiple endpoints and expression profiles of DNA repair and heat shock protein (Hsp) genes in the cycloid copepod Paracyclopina nana
1	Won EJ, Han J, Lee Y, Kumar KS, Shin KH, Lee SJ, Park HG, Lee JS.	In vivo effects of UV radiation on multiple endpoints and expression profiles of DNA repair and heat shock protein (Hsp) genes in the cycloid copepod Paracyclopina nana.
1	Mun, Sungmin; Cho, Shin-Hyeong; Kim, Tong-Soo; Oh, Byung-Taek; Yoon, Jeyong	Inactivation of Ascaris eggs in soil by microwave treatment compared to UV and ozone treatment
1	Mun S., Cho S.-H., Kim T.-S., Oh B.-T., Yoon J.	Inactivation of Ascaris eggs in soil by microwave treatment compared to UV and ozone treatment
1	Mun, Sungmin; Cho, Shin-Hyeong; Kim, Tong-Soo; Oh, Byung-Taek; Yoon, Jeyong;	Inactivation of Ascaris eggs in soil by microwave treatment compared to UV and ozone treatment
1	Mun S, Cho SH, Kim TS, Oh BT, Yoon J.	Inactivation of Ascaris eggs in soil by microwave treatment compared to UV and ozone treatment.
1	de Lemos Chernicharo, C. A. de Castro Silva, J. C. Zerbini, A. M.; Godinho, V. M.	Inactivation of E. coli and helminth eggs in aerobic and anaerobic effluents using UV radiation
1	De Lemos Chernicharo C.A., De Castro Silva J.C., Zerbini A.M., Godinho V.M.	Inactivation of E. coli and helminth eggs in aerobic and anaerobic effluents using UV radiation
1	de Lemos Chernicharo, CA; de Castro Silva, JC; Zerbini, AM; Godinho, VM;	Inactivation of E. coli and helminth eggs in aerobic and anaerobic effluents using UV radiation
1	Chernicharo CA, Silva JC, Zerbini AM, Godinho VM.	Inactivation of E. coli and helminth eggs in aerobic and anaerobic effluents using UV radiation.
1	Chernicharo, CAD; Silva, JCD; Zerbini, AM; Godinho, VM	Inactivation of E-coli and helminth eggs in aerobic and anaerobic effluents using UV radiation
1	Brownell, SA; Nelson, KL	Inactivation of single-celled Ascaris suum eggs by low-pressure UV radiation
1	Brownell S.A., Nelson K.L.	Inactivation of single-celled Ascaris suum eggs by low-pressure UV radiation
1	Brownell, Sarah A; Nelson, Kara L;	Inactivation of single-celled Ascaris suum eggs by low-pressure UV radiation
1	Brownell SA, Nelson KL.	Inactivation of single-celled Ascaris suum eggs by low-pressure UV radiation.
1	Nedunchezhian, N; Kulandaivelu, G;	Increased stability of thylakoid components in Vigna sinensis seedlings grown under ultraviolet-B enhanced radiation
1	NEDUNCHEZHIAN, N; KULANDAIVELU, G	INCREASED STABILITY OF THYLAKOID COMPONENTS IN VIGNA-SINENSIS L SEEDLINGS GROWN UNDER ULTRAVIOLET-B ENHANCED RADIATION
1	NEDUNCHEZHIAN, N; ANNAMALAINATHAN, K; KULANDAIVELU, G	INDUCTION OF HEAT SHOCK-LIKE PROTEINS IN VIGNA-SINENSIS SEEDLINGS GROWING UNDER ULTRAVIOLET-B (280-320 NM) ENHANCED RADIATION
1	Bao, Xuelian; Li, Qi; Hua, Jianfeng; Zhao, Tianhong; Liang, Wenju	Interactive effects of elevated ozone and UV-B radiation on soil nematode diversity
1	Bao X., Li Q., Hua J., Zhao T., Liang W.	Interactive effects of elevated ozone and UV-B radiation on soil nematode diversity
1	Bao, Xuelian; Li, Qi; Hua, Jianfeng; Zhao, Tianhong; Liang, Wenju;	Interactive effects of elevated ozone and UV-B radiation on soil nematode diversity
1	Bao X, Li Q, Hua J, Zhao T, Liang W.	Interactive effects of elevated ozone and UV-B radiation on soil nematode diversity.
1	Dehghani M.H., Jahed G.-R., Zarei A.	Investigation of low-pressure ultraviolet radiation on inactivation of Rhabitidae nematode from water
1	Dehghani, Mohammad Hadi; Jahed, Gholam-Reza; Zarei, Ahmad;	Investigation of low-pressure ultraviolet radiation on inactivation of Rhabitidae Nematode from water
1	Dehghani MH, Jahed GR, Zarei A.	Investigation of low-pressure ultraviolet radiation on inactivation of rhabitidae nematode from water.
1	Gaugler, Randy; Boush, G Mallory;	Laboratory tests on ultraviolet protectants of an entomogenous nematode
1	Lin, Tao; Cai, Bo; Chen, Wei	Limnoithona sinensis as refuge for bacteria: protection from UV radiation and chlorine disinfection in drinking water treatment
1	Lin T., Cai B., Chen W.	Limnoithona sinensis as refuge for bacteria: Protection from uv radiation and chlorine disinfection in drinking water treatment
1	Lin, Tao; Cai, Bo; Chen, Wei;	Limnoithona sinensis as refuge for bacteria: protection from UV radiation and chlorine disinfection in drinking water treatment
1	Lin T, Cai B, Chen W.	Limnoithona sinensis as refuge for bacteria: protection from UV radiation and chlorine disinfection in drinking water treatment.
1	Baker, Rachael H.; Britton, Collette; Roberts, Brett; Loer, Curtis M.; Matthews, Jacqueline B.; Nisbet, Alasdair J.	Melanisation of Teladorsagia circumcincta larvae exposed to sunlight: A role for GTP-cyclohydrolase in nematode survival
1	Baker R.H., Britton C., Roberts B., Loer C.M., Matthews J.B., Nisbet A.J.	Melanisation of Teladorsagia circumcincta larvae exposed to sunlight: A role for GTP-cyclohydrolase in nematode survival
1	Baker, Rachael H; Britton, Collette; Roberts, Brett; Loer, Curtis M; Matthews, Jacqueline B; Nisbet, Alasdair J;	Melanisation of Teladorsagia circumcincta larvae exposed to sunlight: a role for GTP-cyclohydrolase in nematode survival
1	Baker RH, Britton C, Roberts B, Loer CM, Matthews JB, Nisbet AJ.	Melanisation of Teladorsagia circumcincta larvae exposed to sunlight: a role for GTP-cyclohydrolase in nematode survival.
1	Tlusty, Michael F.; Metzler, Anita; Huckabone, Sara; Suanda, Sutara; Guerrier, Saskia	Morphological colour change in the American lobster (Homarus americanus) in response to background colour and UV light
1	Tlusty M.F., Metzler A., Huckabone S., Suanda S., Guerrier S.	Morphological colour change in the American lobster (Homarus americanus) in response to background colour and UV light
1	Tlusty, Michael F; Metzler, Anita; Huckabone, Sara; Suanda, Sutara; Guerrier, Saskia;	Morphological colour change in the american lobster (Homarus americanus) in response to background colour and UV light
1	Stewart, Helen I; Rosenbluth, Raja E; Baillie, David L;	Most ultraviolet irradiation induced mutations in the nematode Caenorhabditis elegans are chromosomal rearrangements
1	Stewart HI, Rosenbluth RE, Baillie DL.	Most ultraviolet irradiation induced mutations in the nematode Caenorhabditis elegans are chromosomal rearrangements.
1	STEWART, HI; ROSENBLUTH, RE; BAILLIE, DL	MOST ULTRAVIOLET-IRRADIATION INDUCED MUTATIONS IN THE NEMATODE CAENORHABDITIS-ELEGANS ARE CHROMOSOMAL REARRANGEMENTS
1	Lin D., Tian F., Wu H., Gao Y., Wu J., Zhang D., Ji M., McManus D.P., Driguez P., Wu G.	Multiple vaccinations with UV- attenuated cercariae in pig enhance protective immunity against Schistosoma japonicum infection as compared to single vaccination
1	Lin D, Tian F, Wu H, Gao Y, Wu J, Zhang D, Ji M, McManus DP, Driguez P, Wu G.	Multiple vaccinations with UV- attenuated cercariae in pig enhance protective immunity against Schistosoma japonicum infection as compared to single vaccination.
1	Lin, Dandan; Tian, Fang; Wu, Haiwei; Gao, Yanan; Wu, Jingjiao; Zhang, Donghui; Ji, Minjun; McManus, Donald P; Driguez, Patrick; Wu, Guanling;	Multiple vaccinations with UV-attenuated cercariae in pig enhance protective immunity against Schistosoma japonicum infection as compared to single vaccination
1	Moloney, NA; Hinchcliffe, P; Webbe, G;	Passive transfer of resistance to mice with sera from rabbits, rats or mice vaccinated with ultraviolet-attenuated cercariae of Schistosoma japonicum
1	Moloney NA, Hinchcliffe P, Webbe G.	Passive transfer of resistance to mice with sera from rabbits, rats or mice vaccinated with ultraviolet-attenuated cercariae of Schistosoma japonicum.
1	MOLONEY, NA; HINCHCLIFFE, P; WEBBE, G	PASSIVE TRANSFER OF RESISTANCE TO MICE WITH SERA FROM RABBITS, RATS OR MICE VACCINATED WITH ULTRAVIOLET-ATTENUATED CERCARIAE OF SCHISTOSOMA-JAPONICUM
1	Kim, Ki Hyun; Bae, Gyu-Un; Kim, Yong Kee	Plantago asiatica Extracts Inhibit UV-induced Matrix Metalloproteinase-1 in Human Dermal Fibroblasts and Prevent Skin Photoaging in Hairless Mice
1	Kim K.H., Bae G.-U., Kim Y.K.	Plantago asiatica Extracts Inhibit UV-induced Matrix Metalloproteinase-1 in Human Dermal Fibroblasts and Prevent Skin Photoaging in Hairless Mice
1	Kim, Ki Hyun	Plantago asiatica Extracts Inhibit UV‐induced Matrix Metalloproteinase‐1 in Human Dermal Fibroblasts and Prevent Skin Photoaging in Hairless Mice
1	Kim, Ki Hyun	Plantago asiatica Extracts Inhibit UV‐induced Matrix Metalloproteinase‐1 in Human Dermal Fibroblasts and Prevent Skin Photoaging in Hairless Mice
1	Kim, Ki Hyun	Plantago asiatica Extracts Inhibit UV‐induced Matrix Metalloproteinase‐1 in Human Dermal Fibroblasts and Prevent Skin Photoaging in Hairless Mice
1	Kim, Ki Hyun	Plantago asiatica Extracts Inhibit UV‐induced Matrix Metalloproteinase‐1 in Human Dermal Fibroblasts and Prevent Skin Photoaging in Hairless Mice
1	Wong, W.C.	Polysaccharides from Cordyceps sinensis mycelial cultures can protect human skin cells against ultraviolet B radiation
1	Wong, WC; Wu, JY; Benzie, IFF;	Polysaccharides from cordyceps sinensis mycelial cultures can protect human skin cells against ultraviolet b radiation
1	Li, H; Chen, XG; Yang, PL; Zhou, XH; Shen, SM; Peng, HJ; Wu, K;	Preliminary study of cercaria antigen of Schistosoma japonicum before and after ultraviolet irradiation
1	Wang, Dayong; Liu, Peidang; Xing, Xiaojuan	Pre-treatment with mild UV irradiation increases the resistance of nematode Caenorhabditis elegans to toxicity on locomotion behaviors from metal exposure
1	Wang D., Liu P., Xing X.	Pre-treatment with mild UV irradiation increases the resistance of nematode Caenorhabditis elegans to toxicity on locomotion behaviors from metal exposure
1	Wang, Dayong; Liu, Peidang; Xing, Xiaojuan;	Pre-treatment with mild UV irradiation increases the resistance of nematode Caenorhabditis elegans to toxicity on locomotion behaviors from metal exposure
1	Wang D, Liu P, Xing X.	Pre-treatment with mild UV irradiation increases the resistance of nematode Caenorhabditis elegans to toxicity on locomotion behaviors from metal exposure.
1	Wang, Dayong; Xing, Xiaojuan	Pre-treatment with mild UV irradiation suppresses reproductive toxicity induced by subsequent cadmium exposure in nematodes
1	Wang D., Xing X.	Pre-treatment with mild UV irradiation suppresses reproductive toxicity induced by subsequent cadmium exposure in nematodes
1	Bichai F., Barbeau B., Payment P.	Protection against UV disinfection of E. coli bacteria and B. subtilis spores ingested by C. elegans nematodes
1	Bichai F., Payment P., Barbeau B.	Protection of E. coli bacteria and B. subtilis spores ingested by nematode C. elegans against UV disinfection
1	Xue J., Yao J.-M., Xue H.-C., Qiang H.-Q., Ren H.-N., Hotez P., Zhan B., Xiao S.-H.	Protective immunity elicited by ultraviolet-irradiated third-stage infective hookworm (Necator americanus and Ancylostoma caninum) larvae in mice and hamsters
1	Jian X, Jun-Min Y, Hai-Chou X, Hui-Qing Q, Hai-Nan R, Hotez P, Bin Z, Shu-Hua X.	Protective immunity elicited by ultraviolet-irradiated third-stage infective hookworm (Necator americanus and Ancylostoma caninum) larvae in mice and hamsters.
1	Jian, Xue; Jun-Min, Yao; Hai-Chou, Xue; Hui-Qing, Qiang; Hai-Nan, Ren; Hotez, Peter; Bin, Zhan; Shu-Hua, Xiao;	Protective immunity elicited by ultraviolet-irradiated third-stage infective hookworm (Necator americanus and Ancylostoma caninum) larvae in mice and hamsters.
1	Engelender, S.	Protein interactions with a gender-specific gene of Schistosoma mansoni: characterization by DNase I footprinting, band shift and UV cross-linking
1	Engelender S., Giannini A.L., Rumjanek F.D.	Protein interactions with a gender-specific gene of Schistosoma mansoni: characterization by DNase I footprinting, band shift and UV cross-linking
1	Engelender S, Giannini AL, Rumjanek FD.	Protein interactions with a gender-specific gene of Schistosoma mansoni: characterization by DNase I footprinting, band shift and UV cross-linking.
1	ENGELENDER, S; GIANNINI, AL; RUMJANEK, FD	PROTEIN INTERACTIONS WITH A GENDER-SPECIFIC GENE OF SCHISTOSOMA-MANSONI - CHARACTERIZATION BY DNASE-I FOOTPRINTING, BAND SHIFT AND UV CROSS-LINKING
1	Engelender, Simone; Giannini, Ana Lucia; Rumjanek, Franklin David;	Protein interactions with a gender-specific gene ofSchistosoma mansoni: characterization by DNase I footprinting, band shift and UV cross-linking
1	Engelender, S.	Protein-DNA associations in a gender-specific gene of Schistosoma mansoni: characterization by UV cross-linking, DNase I footprinting and band shift assays
1	Engelender, Simone; Rumjanek, Franklin D;	Protein-DNA associations in a gender-specific gene of Schistosoma mansoni: characterization by UV cross-linking, DNase I footprinting and band shift assays
1	CROSS-LINKING, CHARACTERIZATION BY UV;	PROTEIN-DNA ASSOCIATIONS IN A GENDER-SPECIFIC GENE OF SCHISTOSOMA MANSONI: CHARACTERIZATION BY UV CROSS-LINKING, DNase I FOOTPRINTING AND BAND SHIFT ASSAYS SIMONE ENGELENDER & FRANKLIN D. RUMJANEK
1	Engelender S, Rumjanek FD.	Protein-DNA associations in a gender-specific gene of Schistosoma mansoni: characterization by UV cross-linking, DNase I footprinting and band shift assays.
1	Engelender S., Rumjanek F.D.	Protein-DNA associations in a gender-specific gene of Schistosoma mansoni: characterization by UV cross-linking, DNase I footprinting and band shift assays.
1	ENGELENDER, S; RUMJANEK, FD	PROTEIN-DNA ASSOCIATIONS IN A GENDER-SPECIFIC GENE OF SCHISTOSOMA-MANSONI - CHARACTERIZATION BY UV CROSS-LINKING, DNASE-I FOOTPRINTING AND BAND SHIFT ASSAYS
1	Tian, Fang; Hou, Min; Chen, Lin; Gao, Yanan; Zhang, Xia; Ji, Minjun; Wu, Guanling	Proteomic analysis of schistosomiasis japonica vaccine candidate antigens recognized by UV-attenuated cercariae-immunized porcine serum IgG2
1	Tian F., Hou M., Chen L., Gao Y., Zhang X., Ji M., Wu G.	Proteomic analysis of schistosomiasis japonica vaccine candidate antigens recognized by UV-attenuated cercariae-immunized porcine serum IgG2
1	Tian F, Hou M, Chen L, Gao Y, Zhang X, Ji M, Wu G.	Proteomic analysis of schistosomiasis japonica vaccine candidate antigens recognized by UV-attenuated cercariae-immunized porcine serum IgG2.
1	Soares, Márcio Santos	Quantification and localization of hesperidin and rutin in Citrus sinensis grafted on C. limonia after Xylella fastidiosa infection by HPLC-UV and MALDI imaging mass spectrometry
1	Soares, Márcio Santos	Quantification and localization of hesperidin and rutin in Citrus sinensis grafted on C. limonia after Xylella fastidiosa infection by HPLC-UV and MALDI imaging mass spectrometry
1	Soares, Márcio Santos	Quantification and localization of hesperidin and rutin in Citrus sinensis grafted on C. limonia after Xylella fastidiosa infection by HPLC-UV and MALDI imaging mass spectrometry
1	Soares, Márcio Santos	Quantification and localization of hesperidin and rutin in Citrus sinensis grafted on C. limonia after Xylella fastidiosa infection by HPLC-UV and MALDI imaging mass spectrometry
1	Soares M.S., Da Silva D.F., Forim M.R., Das Graças Fernandes Da Silva M.F., Fernandes J.B., Vieira P.C., Silva D.B., Lopes N.P., De Carvalho S.A., De Souza A.A., Machado M.A.	Quantification and localization of hesperidin and rutin in Citrus sinensis grafted on C. limonia after Xylella fastidiosa infection by HPLC-UV and MALDI imaging mass spectrometry
1	Soares, Márcio Santos; da Silva, Danielle Fernandes; Forim, Moacir Rossi; Fernandes, João Batista; Vieira, Paulo Cezar; Silva, Denise Brentan; Lopes, Norberto Peporine; de Carvalho, Sérgio Alves; de Souza, Alessandra Alves; Machado, Marcos Antônio;	Quantification and localization of hesperidin and rutin in Citrus sinensis grafted on C. limonia after Xylella fastidiosa infection by HPLC-UV and MALDI imaging mass spectrometry
1	Soares MS, da Silva DF, Forim MR, da Silva MF, Fernandes JB, Vieira PC, Silva DB, Lopes NP, de Carvalho SA, de Souza AA, Machado MA.	Quantification and localization of hesperidin and rutin in Citrus sinensis grafted on C. limonia after Xylella fastidiosa infection by HPLC-UV and MALDI imaging mass spectrometry.
1	Soares, Mamba Santos; da Silva, Danielle Fernandes; Forim, Moacir Rossi; das Gracas Fernandes da Silva, Maria Fatima; Fernandes, Joao Batista; Vieira, Paulo Cezar; Silva, Denise Brentan; Lopes, Norberto Peporine; de Carvalho, Sergio Alves; de Souza, Alessandra Alves; Machado, Marcos Antonio	Quantification and localization of hesperidin and rutin in Citrus sinensis grafted on C-limonia after Xylella fastidiosa infection by HPLC-UV and MALDI imaging mass spectrometry
1	Hu, K.	Quantitative analysis of a bacteria-derived antibiotic in nematode-infected insects using HPLC-UV and TLC-UV methods
1	Hu, KJ; Li, JX; Webster, JM	Quantitative analysis of a bacteria-derived antibiotic in nematode-infected insects using HPLC-UV and TLC-UV methods
1	Hu, Kaiji; Li, Jianxiong; Webster, John M;	Quantitative analysis of a bacteria-derived antibiotic in nematode-infected insects using HPLC–UV and TLC–UV methods
1	Hu K, Li J, Webster JM.	Quantitative analysis of a bacteria-derived antibiotic in nematode-infected insects using HPLC-UV and TLC-UV methods.
1	Quilantang N.G., Lee K.H., Lee D.G., Lee J.S., Cho E., Kim H.Y., Lee S.	Quantitative determination of bakkenolide D in Petasites japonicus and Farfugium japonicum by HPLC/UV
1	Quilantang, Norman G; Lee, Ki Ho; Lee, Dong Gu; Lee, Ju Sung; Cho, EunJu; Kim, Hyun Young; Lee, Sanghyun;	Quantitative Determination of Bakkenolide D in Petasites japonicus and Farfugium japonicum by HPLC/UV
1	LINGAKUMAR, K; KULANDAIVELU, G	REGULATORY ROLE OF PHYTOCHROME ON ULTRAVIOLET-B (280-315 NM) INDUCED CHANGES IN GROWTH AND PHOTOSYNTHETIC ACTIVITIES OF VIGNA-SINENSIS L
1	Lozina-Lozinskii L.K., Namatov T.N.	Resistance of wheat-nematode larvae to short-wave ultraviolet radiation at low and superlow temperatures.
1	Mohamed, SH	Scanning electron microscopical studies on the tegument of adult worms of Schistosoma mansoni originating from ultraviolet-irradiated and non-irradiated cercariae
1	Mohamed S.H.	Scanning electron microscopical studies on the tegument of adult worms of Schistosoma mansoni originating from ultraviolet-irradiated and non-irradiated cercariae
1	Mohamed, SH;	Scanning electron microscopical studies on the tegument of adult worms of Schistosoma mansoni originating from ultraviolet-irradiated and non-irradiated cercariae
1	Mohamed SH.	Scanning electron microscopical studies on the tegument of adult worms of Schistosoma mansoni originating from ultraviolet-irradiated and non-irradiated cercariae.
1	Shi, You-en; Jiang, Chang-Fu; Han, Jia-Jun; Li, Yong-Long; Ruppel, Andreas;	Schistosoma japonicum: an ultraviolet-attenuated cercarial vaccine applicable in the field for water buffaloes
1	Shi YE, Jiang CF, Han JJ, Li YL, Ruppel A.	Schistosoma japonicum: an ultraviolet-attenuated cercarial vaccine applicable in the field for water buffaloes.
1	Yang, Lin-lin; Lv, Zhi-yue; Hu, Shao-min; He, Si-jie; Li, Zheng-yu; Zhang, Shuang-min; Zheng, Huan-qin; Li, Ming-tao; Yu, Xin-bing; Fung, Ming-Chiu; Wu, Zhong-dao	Schistosoma japonicum: proteomics analysis of differentially expressed proteins from ultraviolet-attenuated cercariae compared to normal cercariae
1	Yang L.-L., Lv Z.-Y., Hu S.-M., He S.-J., Li Z.-Y., Zhang S.-M., Zheng H.-Q., Li M.-T., Yu X.-B., Fung M.-C., Wu Z.-D.	Schistosoma japonicum: Proteomics analysis of differentially expressed proteins from ultraviolet-attenuated cercariae compared to normal cercariae
1	Yang, Lin-lin; Lv, Zhi-yue; Hu, Shao-min; He, Si-jie; Li, Zheng-yu; Zhang, Shuang-min; Zheng, Huan-qin; Li, Ming-tao; Yu, Xin-bing; Fung, Ming-Chiu;	Schistosoma japonicum: proteomics analysis of differentially expressed proteins from ultraviolet-attenuated cercariae compared to normal cercariae
1	Yang LL, Lv ZY, Hu SM, He SJ, Li ZY, Zhang SM, Zheng HQ, Li MT, Yu XB, Fung MC, Wu ZD.	Schistosoma japonicum: proteomics analysis of differentially expressed proteins from ultraviolet-attenuated cercariae compared to normal cercariae.
1	Hu, Shao-min; Li, Ming-tao; Fung, Ming-Chiu;	Schistosoma japonicum: proteomics analysis of differentially expressed proteins from ultraviolet-attenuated cercariae compared to normal cercariae.
1	Ruppel, A; Shi, YE; Moloney, NA;	Schistosoma mansoni and S. japonicum: comparison of levels of ultraviolet irradiation for vaccination of mice with cercariae
1	Ruppel A, Shi YE, Moloney NA.	Schistosoma mansoni and S. japonicum: comparison of levels of ultraviolet irradiation for vaccination of mice with cercariae.
1	SHI, YE; JIANG, CF; HAN, JJ; LI, YL; RUPPEL, A	SCHISTOSOMA-JAPONICUM - AN ULTRAVIOLET-ATTENUATED CERCARIAL VACCINE APPLICABLE IN THE FIELD FOR WATER-BUFFALOS
1	RUPPEL, A; SHI, YE; MOLONEY, NA	SCHISTOSOMA-MANSONI AND SCHISTOSOMA-JAPONICUM - COMPARISON OF LEVELS OF ULTRAVIOLET-IRRADIATION FOR VACCINATION OF MICE WITH CERCARIAE
1	Li, XH; Liu, SX; Song, GC; Xu, YX; Cao, JP; Chen, JX;	Screening of cDNA library of Schistosoma japonicum with sera from rabbits vaccinated with ultraviolet-attenuated schistosomula
1	Mathur, S; Verma, RK; Gupta, MM; Ram, M; Sharma, S; Kumar, S	Screening of genetic resources of the medicinal-vegetable plant Centella asiatica for herb and asiaticoside yields under shaded and full sunlight conditions
1	Mathur S., Verma R.K., Gupta M.M., Ram M., Sharma S., Kumar S.	Screening of genetic resources of the medicinal-vegetable plant Centella asiatica for herb and asiaticoside yields under shaded and full sunlight conditions
1	Lenci, F; Checcucci, G; Ghetti, F; Gioffre, D; Sgarbossa, A	Sensory perception and transduction of UV-B radiation by the ciliate Blepharisma japonicum
1	Lenci F., Checcucci G., Ghetti F., Gioffrè D., Sgarbossa A.	Sensory perception and transduction of UV-B radiation by the ciliate Blepharisma japonicum
1	Lenci, Francesco; Checcucci, Giovanni; Ghetti, Francesco; Gioffrè, Domenico; Sgarbossa, Antonella;	Sensory perception and transduction of UV-B radiation by the ciliate Blepharisma japonicum
1	Lenci F, Checcucci G, Ghetti F, GioffrÃ¨ D, Sgarbossa A.	Sensory perception and transduction of UV-B radiation by the ciliate Blepharisma japonicum.
1	Xia F., Lv H., Jiang Y., Tu P.	Simultaneous determination of benzophenones and xanthone in leaves of Aquilaria sinensis by RP-HPLC-UV
1	Xia, F; Lv, HN; Jiang, Y; Tu, PF;	Simultaneous determination of benzophenones and xanthone in leaves of Aquilaria sinensis by RP-HPLC-UV
1	Albert, Kristian R.; Mikkelsen, Teis N.; Ro-Poulsen, Helge; Arndal, Marie F.; Boesgaard, Kristine; Michelsen, Anders; Bruhn, Dan; Schmidt, Niels M.	Solar UV-B effects on PSII performance in Betula nana are influenced by PAR level and reduced by EDU: results of a 3-year experiment in the High Arctic
1	Albert K.R., Mikkelsen T.N., Ro-Poulsen H., Arndal M.F., Boesgaard K., Michelsen A., Bruhn D., Schmidt N.M.	Solar UV-B effects on PSII performance in Betula nana are influenced by PAR level and reduced by EDU: Results of a 3-year experiment in the High Arctic
1	Albert, Kristian R; Mikkelsen, Teis N; Ro‐Poulsen, Helge; Arndal, Marie F; Boesgaard, Kristine; Michelsen, Anders; Bruhn, Dan; Schmidt, Niels M;	Solar UV‐B effects on PSII performance in Betula nana are influenced by PAR level and reduced by EDU: results of a 3‐year experiment in the High Arctic
1	Albert KR, Mikkelsen TN, Ro-Poulsen H, Arndal MF, Boesgaard K, Michelsen A, Bruhn D, Schmidt NM.	Solar UV-B effects on PSII performance in Betula nana are influenced by PAR level and reduced by EDU: results of a 3-year experiment in the High Arctic.
1	Zhao, Yan; Li, Hong Xu; Kim, Young Ho; Cho, Cheong-Weon; Hwang, Sung Yeoun; Oh, Hyun-A; Kim, Kyung Tae; Kang, Jong Seong	Standardization of extract mixture of Chaenomeles sinensis and Phyllostachys bambusoides for anti-obesity by HPLC-UV
1	Zhao, Yan; Li, Hong Xu; Kim, Young Ho; Cho, Cheong-Weon; Hwang, Sung Yeoun; Oh, Hyun-A; Kim, Kyung Tae; Kang, Jong Seong;	Standardization of extract mixture of Chaenomeles sinensis and Phyllostachys bambusoides for anti-obesity by HPLC–UV
1	Zhao Y, Li HX, Kim YH, Cho CW, Hwang SY, Oh HA, Kim KT, Kang JS.	Standardization of extract mixture of Chaenomeles sinensis and Phyllostachys bambusoides for anti-obesity by HPLC-UV.
1	Jagdale G.B., Grewal P.S.	Storage temperature influences desiccation and ultra violet radiation tolerance of entomopathogenic nematodes
1	Misra, H.	Study of extraction and HPTLC - UV method for estimation of caffeine in marketed tea (Camellia sinensis) granules
1	Misra, H; Mehta, D; Mehta, B; Soni, M; Jain, D;	Study of extraction and HPTLC-UV method for estimation of caffeine in marketed tea (Camellia sinensis) granules
1	Jianxiu, C;	Study On The Thin-layer Chromatography And Ultraviolet Spectrometer Of Pigment From Cinnamomum japonicum Sieb Fruit
1	Ruelas, Debbie S.; Karentz, Deneb; Sullivan, John T.	Sublethal effects of ultraviolet B radiation on miracidia and sporocysts of Schistosoma mansoni: Intramolluscan development, infectivity, and photoreactivation
1	Ruelas D.S., Karentz D., Sullivan J.T.	Sublethal effects of ultraviolet B radiation on miracidia and sporocysts of Schistosoma mansoni: Intramolluscan development, infectivity, and photoreactivation
1	Ruelas, Debbie S; Karentz, Deneb; Sullivan, John T;	Sublethal effects of ultraviolet B radiation on miracidia and sporocysts of Schistosoma mansoni: intramolluscan development, infectivity, and photoreactivation
1	Ruelas DS, Karentz D, Sullivan JT.	Sublethal effects of ultraviolet b radiation on miracidia and sporocysts of Schistosoma mansoni: intramolluscan development, infectivity, and photoreactivation.
1	Kulandaivelu G., Nedunchezhian N.	Synergistic effects of ultraviolet-B enhanced radiation and growth temperature on ribulose 1,5-bisphosphate carboxylase and 14CO2 fixation in Vigna sinensis L.
1	ZHOU, Xia; ZHUGE, Hong-xiang; GONG, Wei; LUO, Wei; WEI, Li; DU, Hai-lin; CHEN, Ming-zhong; ZHANG, Hui-qin;	The cellular reactions in pulmonary tissues of mice induced by the ultraviolet light-attenuated cecariae of Schisotsoma japonicum as observed by scanning electron microscopy
1	Zhou, Xia; Zhuge, HongXiang; Gong, Wei; Luo, Wei; Wei, Li; Chen, MingZhong; Zhang, HuiQin;	The cellular reactions in pulmonary tissues of mice induced by the ultraviolet light-attenuated cercariae of Schisotsoma japonicum as observed by scanning electron microscopy.
1	Lin, Tao	The Effect and Mechanism of UV Disinfection on the Inactivation of a Planktonic Freshwater Copepods (Limnoithona sinensis)
1	Lin, Tao	The Effect and Mechanism of UV Disinfection on the Inactivation of a Planktonic Freshwater Copepods (Limnoithona sinensis)
1	Lin, Tao	The Effect and Mechanism of UV Disinfection on the Inactivation of a Planktonic Freshwater Copepods (Limnoithona sinensis)
1	Lin, T.	The Effect and Mechanism of UV Disinfection on the Inactivation of a Planktonic Freshwater Copepods (Limnoithona sinensis)
1	Lin, Tao; Zhang, Jian; Chen, Wei; Sun, Ying	The Effect and Mechanism of UV Disinfection on the Inactivation of a Planktonic Freshwater Copepods (Limnoithona sinensis)
1	Lin T., Zhang J., Chen W., Sun Y.	The Effect and Mechanism of UV Disinfection on the Inactivation of a Planktonic Freshwater Copepods (Limnoithona sinensis)
1	Lin, Tao; Zhang, Jian; Chen, Wei; Sun, Ying;	The Effect and Mechanism of UV Disinfection on the Inactivation of a Planktonic Freshwater Copepods (Limnoithona sinensis)
1	Insausti, Pedro; Leonardo Ploschuk, Edmundo; Mercedes Izaguirre, Miriam; Podworny, Mariano	The effect of sunlight interception by sooty mold on chlorophyll content and photosynthesis in orange leaves (Citrus sinensis L.)
1	Insausti P., Ploschuk E.L., Izaguirre M.M., Podworny M.	The effect of sunlight interception by sooty mold on chlorophyll content and photosynthesis in orange leaves (Citrus sinensis L.)
1	Insausti, Pedro; Ploschuk, Edmundo Leonardo; Izaguirre, Miriam Mercedes; Podworny, Mariano;	The effect of sunlight interception by sooty mold on chlorophyll content and photosynthesis in orange leaves (Citrus sinensis L.)
1	Ghandour A.M., Webbe G.	The effect of ultra-violet irradiation on cercariae of Schistosoma mansoni
1	Stevens, Nettie M;	The effect of ultra-violet light upon the developing eggs of Ascaris megalocephala
1	Ghandour A.M., Webbe G.	The effect of ultra-violet radiation on cercariae of Schistosoma mansoni and Schistosoma haematobium
1	Ghandour, AM; Webbe, G;	The effect of ultra-violet radiation on cercariae of Schistosoma mansoni and Schistosoma haematobium
1	Ghandour AM, Webbe G.	The effect of ultra-violet radiation on cercariae of Schistosoma mansoni and Schistosoma haematobium.
1	BULLOCK, AM	THE EFFECT OF ULTRAVIOLET-B RADIATION UPON THE SKIN OF THE PLAICE, PLEURONECTES-PLATESSA L, INFESTED WITH THE BODONID ECTOPARASITE ICHTHYOBODO-NECATOR (HENNEGUY, 1883)
1	Gunasekera, T. S.	The effects of ultraviolet-B (UV-B: 290-320nm) radiation on blister blight disease of tea (Camellia sinensis)
1	Gunasekera, TS; Paul, ND; Ayres, PG	The effects of ultraviolet-B (UV-B:290-320 nm) radiation on blister blight disease of tea (Camellia sinensis)
1	Gunasekera T.S., Paul N.D., Ayres P.G.	The effects of ultraviolet-U (UV-B: 290-320 nm) radiation on blister blight disease of tea (Camellia sinensis)
1	Heaselgrave, Wayne; Kilvington, Simon	The efficacy of simulated solar disinfection (SODIS) against Ascaris, Giardia, Acanthamoeba, Naegleria, Entamoeba and Cryptosporidium
1	Heaselgrave W., Kilvington S.	The efficacy of simulated solar disinfection (SODIS) against Ascaris, Giardia, Acanthamoeba, Naegleria, Entamoeba and Cryptosporidium
1	Heaselgrave, Wayne; Kilvington, Simon;	The efficacy of simulated solar disinfection (SODIS) against Ascaris, Giardia, Acanthamoeba, Naegleria, Entamoeba and Cryptosporidium
1	Heaselgrave W, Kilvington S.	The efficacy of simulated solar disinfection (SODIS) against Ascaris, Giardia, Acanthamoeba, Naegleria, Entamoeba and Cryptosporidium.
1	Zhou, Xia; Zhuge, HongXiang; Gong, Wei; Luo, Wei; Wei, Li; Cheng, MingZhong;	The immuno-protective effect induced in BALB/c mice by the UV-attenuated cercariae of Schistosoma japonicum.
1	Moloney, NA; Webbe, G; Hinchcliffe, P;	The induction of species-specific immunity against Schistosoma japonicum by exposure of rats to ultra-violet attenuated cercariae
1	Moloney NA, Webbe G, Hinchcliffe P.	The induction of species-specific immunity against Schistosoma japonicum by exposure of rats to ultra-violet attenuated cercariae.
1	MOLONEY, NA; WEBBE, G; HINCHCLIFFE, P	THE INDUCTION OF SPECIES-SPECIFIC IMMUNITY AGAINST SCHISTOSOMA-JAPONICUM BY EXPOSURE OF RATS TO ULTRA-VIOLET ATTENUATED CERCARIAE
1	Moloney, NA; Bickle, QD; Webbe, G;	The induction of specific immunity against Schistosoma japonicum by exposure of mice to ultraviolet attenuated cercariae
1	Moloney NA, Bickle QD, Webbe G.	The induction of specific immunity against Schistosoma japonicum by exposure of mice to ultraviolet attenuated cercariae.
1	MOLONEY, NA; BICKLE, QD; WEBBE, G	THE INDUCTION OF SPECIFIC IMMUNITY AGAINST SCHISTOSOMA-JAPONICUM BY EXPOSURE OF MICE TO ULTRAVIOLET ATTENUATED CERCARIAE
1	Prah S.K., James C.	The influence of physical factors on the survival and infectivity of miracidia of schistosoma mansoni and s. Haematobium i. effect of temperature and ultra-violet light
1	Prah, SK; James, C;	The influence of physical factors on the survival and infectivity of miracidia of Schistosoma mansoni and S. haematobium I. Effect of temperature and ultra-violet light
1	Ishii, Naoaki; Suzuki, Kenshi;	The killing effects of ultraviolet light and X-rays on free-living nematode, Rhabditidae tokai
1	Ishii N, Suzuki K.	The killing effects of ultraviolet light and x-rays on free-living nematode, Rhabditidae tokai.
1	ISHII, N; SUZUKI, K	THE KILLING EFFECTS OF ULTRAVIOLET-LIGHT AND X-RAYS ON FREE-LIVING NEMATODE, RHABDITIDAE-TOKAI
1	Moloney, NA; Garcia, EG; Webbe, G;	The strain specificity of vaccination with ultra violet attenuated cercariae of the Chinese strain of Schistosoma japonicum
1	Moloney NA, Garcia EG, Webbe G.	The strain specificity of vaccination with ultra violet attenuated cercariae of the Chinese strain of Schistosoma japonicum.
1	MOLONEY, NA; GARCIA, EG; WEBBE, G	THE STRAIN SPECIFICITY OF VACCINATION WITH ULTRA-VIOLET ATTENUATED CERCARIAE OF THE CHINESE STRAIN OF SCHISTOSOMA-JAPONICUM
1	Purbaningtias T.E., Aprilia A.C., Fauzi'ah L.	The study of temperature and UV light effect in anthocyanin extract from dragon fruit (Hylocereus costaricensis) rind using UV-Visible spectrophotometer
1	Purbaningtias, Tri Esti; Aprilia, Anisa Cahyani; Fauzi’ah, Lina;	The study of temperature and UV light effect in anthocyanin extract from dragon fruit (Hylocereus costaricensis) rind using UV-Visible spectrophotometer
1	Araujo, Larissa B. D. C.; Silva, Sarah L.; Galvao, Marcos A. M.; Ferreira, Magda R. A.; Araujo, Evani L.; Randau, Karina P.; Soares, Luiz A. L.	Total phytosterol content in drug materials and extracts from roots of Acanthospermum hispidum by UV-VIS spectrophotometry
1	Araújo L.B.D.C., Silva S.L., Galvão M.A.M., Ferreira M.R.A., Araújo E.L., Randau K.P., Soares L.A.L.	Total phytosterol content in drug materials and extracts from roots of Acanthospermum hispidum by UV-VIS spectrophotometry
1	Araújo, Larissa BDC; Silva, Sarah L; Galvão, Marcos AM; Ferreira, Magda RA; Araújo, Evani L; Randau, Karina P; Soares, Luiz AL;	Total phytosterol content in drug materials and extracts from roots of Acanthospermum hispidum by UV-VIS spectrophotometry
1	Ye, Huayue; Ye, Boping; Wang, Dayong	Trace administration of vitamin E can retrieve and prevent UV-irradiation- and metal exposure-induced memory deficits in nematode Caenorhabditis elegans
1	Ye H., Ye B., Wang D.	Trace administration of vitamin E can retrieve and prevent UV-irradiation- and metal exposure-induced memory deficits in nematode Caenorhabditis elegans
1	Ye H, Ye B, Wang D.	Trace administration of vitamin E can retrieve and prevent UV-irradiation- and metal exposure-induced memory deficits in nematode Caenorhabditis elegans.
1	Ye, Huayue; Ye, Boping; Wang, Dayong;	Trace administration of vitamin E can retrieve and prevent UV-irradiation-and metal exposure-induced memory deficits in nematode Caenorhabditis elegans
1	Ramirez, Meregildo Silva; Silupu, Wilson Castro; Cruz, Jimy Oblitas;	Turbidity influence in the antimicrobial effect of the ultraviolet light and luminous pulses of white light in orange nectar (citrus sinensis)
1	Markkula, S. Eveliina; Karvonen, Anssi; Salo, Harr; Valtonen, E. Tellervo; Jokinen, E. Ilmari	Ultraviolet B irradiation affects resistance of rainbow trout (Oncorhynchus mykiss) against bacterium Yersinia ruckeri and trematode Diplostomum spathaceum
1	Markkula, S Eveliina; Karvonen, Anssi; Salo, Harri; Tellervo Valtonen, E; Ilmari Jokinen, E;	Ultraviolet B irradiation affects resistance of rainbow trout (Oncorhynchus mykiss) against bacterium Yersinia ruckeri and trematode Diplostomum spathaceum
1	Markkula SE, Karvonen A, Salo H, Tellervo Valtonen E, Ilmari Jokinen E.	Ultraviolet B irradiation affects resistance of rainbow trout (Oncorhynchus mykiss) against bacterium Yersinia ruckeri and trematode Diplostomum spathaceum.
1	Buttlaire, DH; Wong, PWP;	ULTRAVIOLET DIFFERENCE SPECTROSCOPY STUDIES OF INTERACTIONS OF SUBSTRATES AND NITRATE WITH ARGININE KINASE FROM HOMARUS-AMERICANUS
1	Gaugler R., Bednarek A., Campbell J.F.	Ultraviolet inactivation of heterorhabditid and steinernematid nematodes
1	Chou, S.-J.	Ultraviolet Influences Growth, Tissue Vitamin D Status, and Carapace Strength of Chinese Soft-shelled Turtle, Pelodiscus sinensis
1	Chou, Saint-Jet; Huang, Chen-Huei;	Ultraviolet influences growth, tissue vitamin D status, and carapace strength of Chinese soft-shelled turtle, Pelodiscus sinensis
1	Standen, OD; Fuller, KA;	Ultra-violet irradiation of the cercariae of Schistosoma mansoni: inhibition of development to the adult stage
1	STANDEN OD, FULLER KA.	Ultra-violet irradiation of the cercariae of Schistosoma mansoni: inhibition of development to the adult stage.
1	Ambler, J; Miller, JN; Orr, TSC;	Ultraviolet Light Absorption and Fluorescence Properties of an Allergen Extracted from Ascaris suum
1	Ambler J, Miller JN, Orr TS.	Ultraviolet light absorption and fluorescence properties of an allergen extracted from Ascaris suum.
1	van Dijk, J.; de Louw, M. D. E.; Kalis, L. P. A.; Morgan, E. R.	Ultraviolet light increases mortality of nematode larvae and can explain patterns of larval availability at pasture
1	Dijk J.v., Louw M.D.E.d., Kalis L.P.A., Morgan E.R.	Ultraviolet light increases mortality of nematode larvae and can explain patterns of larval availability at pasture
1	Van Dijk, J; De Louw, MDE; Kalis, LPA; Morgan, ER;	Ultraviolet light increases mortality of nematode larvae and can explain patterns of larval availability at pasture
1	van Dijk J, de Louw MD, Kalis LP, Morgan ER.	Ultraviolet light increases mortality of nematode larvae and can explain patterns of larval availability at pasture.
1	Coohill, Thomas; Marshall, Tamara; Schubert, Wayne; Nelson, Gregory;	Ultraviolet mutagenesis of radiation-sensitive (rad) mutants of the nematode Caenorhabditis elegans
1	Coohill T, Marshall T, Schubert W, Nelson G.	Ultraviolet mutagenesis of radiation-sensitive (rad) mutants of the nematode Caenorhabditis elegans.
1	COOHILL, T; MARSHALL, T; SCHUBERT, W; NELSON, G	ULTRAVIOLET MUTAGENESIS OF RADIATION-SENSITIVE (RAD) MUTANTS OF THE NEMATODE CAENORHABDITIS-ELEGANS
1	Zagoskina, NV; Alyavina, AK; Gladyshko, TO; Lapshin, PV; Egorova, EA; Bukhov, NG	Ultraviolet rays promote development of photosystem II photochemical activity and accumulation of phenolic compounds in the tea callus culture (Camellia sinensis)
1	Zagoskina N.V., Alyavina A.K., Gladyshko T.O., Lapshin P.V., Egorova E.A., Bukhov N.G.	Ultraviolet rays promote development of photosystem II photochemical activity and accumulation of phenolic compounds in the tea callus culture (Camellia sinensis)
1	Zagoskina, NV; Alyavina, AK; Gladyshko, TO; Lapshin, PV; Egorova, EA; Bukhov, NG;	Ultraviolet rays promote development of photosystem II photochemical activity and accumulation of phenolic compounds in the tea callus culture (Camellia sinensis)
1	Mougeot, François; Redpath, Steve M; Leckie, Fiona;	Ultra‐violet reflectance of male and female red grouse, Lagopus lagopus scoticus, sexual ornaments reflect nematode parasite intensity
1	Mougeot, F; Redpath, SM; Leckie, F	Ultra-violet reflectance of male and female red grouse, Lagopus lagopus scoticus: sexual ornaments reflect nematode parasite intensity
1	Mougeot F., Redpath S.M., Leckie F.	Ultra-violet reflectance of male and female red grouse, Lagopus lagopus scoticus: Sexual ornaments reflect nematode parasite intensity
1	Prasanth M.I., Santoshram G.S., Bhaskar J.P., Balamurugan K.	Ultraviolet-A triggers photoaging in model nematode Caenorhabditis elegans in a DAF-16 dependent pathway
1	Prasanth, Mani Iyer; Santoshram, Gunasekaran Santhi; Bhaskar, James Prabhanand; Balamurugan, Krishnaswamy;	Ultraviolet-A triggers photoaging in model nematode Caenorhabditis elegans in a DAF-16 dependent pathway
1	Prasanth MI, Santoshram GS, Bhaskar JP, Balamurugan K.	Ultraviolet-A triggers photoaging in model nematode Caenorhabditis elegans in a DAF-16 dependent pathway.
1	Zhang M., Tian F., Gao Y., Ji M., Wu G.	Ultraviolet-attenuated cercariae of Schistosoma japonicum fail to effectively induce a Th1 response in spite of up-regulating expression of cytotoxicity-related genes in C57BL/6 mice
1	Zhang, Meijuan; Tian, Fang; Gao, Yanan; Ji, Minjun; Wu, Guanling;	Ultraviolet-attenuated cercariae of Schistosoma japonicum fail to effectively induce a Th1 response in spite of up-regulating expression of cytotoxicity-related genes in C57BL/6 mice
1	AMBLER, J; MILLER, JN; ORR, TSC	ULTRAVIOLET-LIGHT ABSORPTION AND FLUORESCENCE PROPERTIES OF AN ALLERGEN EXTRACTED FROM ASCAIS-SUUM
1	Lipatov, EI; Sosnin, EA; Avdeev, SM; Tarasenko, VF;	UV excilamp inactivation of helminth eggs in wastewater
1	Friman E.	UV inhibition of the nematode infection process in Arthrobotrys oligospora and Dactylaria candida
1	Friman, E;	UV inhibition of the nematode infection process in Arthrobotrys oligospora and Dactylaria candida
1	FRIMAN, E	UV INHIBITION OF THE NEMATODE INFECTION PROCESS IN ARTHROBOTRYS-OLIGOSPORA AND DACTYLARIA-CANDIDA
1	Hartman, Philip S;	UV IRRADIATION OF WILD TYPE AND RADIATION‐SENSITIVE MUTANTS OF THE NEMATODE Caenorhabditis elegans: FERTILITIES, SURVIVAL, AND PARENTAL EFFECTS
1	Hartman PS.	UV irradiation of wild type and radiation-sensitive mutants of the nematode Caenorhabditis elegans: fertilities, survival, and parental effects.
1	HARTMAN, PS	UV IRRADIATION OF WILD-TYPE AND RADIATION-SENSITIVE MUTANTS OF THE NEMATODE CAENORHABDITIS-ELEGANS - FERTILITIES, SURVIVAL, AND PARENTAL EFFECTS
1	Ugwu, C. U.; Tokiwa, Y.; Aoyagi, H.; Uchiyama, H.; Tanaka, H.	UV mutagenesis of Cupriavidus necator for extracellular production of (R)-3-hydroxybutyric acid
1	Ugwu C.U., Tokiwa Y., Aoyagi H., Uchiyama H., Tanaka H.	UV mutagenesis of Cupriavidus necator for extracellular production of (R)-3-hydroxybutyric acid
1	Ugwu, CU; Tokiwa, Y; Aoyagi, H; Uchiyama, H; Tanaka, H;	UV mutagenesis of Cupriavidus necator for extracellular production of (R)‐3‐hydroxybutyric acid
1	Ugwu CU, Tokiwa Y, Aoyagi H, Uchiyama H, Tanaka H.	UV mutagenesis of Cupriavidus necator for extracellular production of (R)-3-hydroxybutyric acid.
1	Keller, Cindy I; Calkins, John; Hartman, Phillip S; Rupert, Claud S;	UV photobiology of the nematode Caenorhabditis elegans: action spectra, absence of photoreactivation and effects of caffeine
1	Keller CI, Calkins J, Hartman PS, Rupert CS.	UV photobiology of the nematode Caenorhabditis elegans: action spectra, absence of photoreactivation and effects of caffeine.
1	KELLER, CI; CALKINS, J; HARTMAN, PS; RUPERT, CS	UV PHOTOBIOLOGY OF THE NEMATODE CAENORHABDITIS-ELEGANS - ACTION SPECTRA, ABSENCE OF PHOTOREACTIVATION AND EFFECTS OF CAFFEINE
1	Dash K., Manjusha R., Thangavel S., Arunachalam J.	UV photolysis-assisted digestion of tea (Camellia sinensis) and tulsi (Ocimum sanctum) and their infusions: Comparison of available trace elements
1	Dash, K; Manjusha, R; Thangavel, S; Arunachalam, J;	UV Photolysis-assisted digestion of tea (Camellia sinensis) and Tulsi (Ocimum sanctum) and their infusions: Comparison of available trace elements
1	Dash, K.; Manjusha, R.; Thangavel, S.; Arunachalam, J.	UV photolysis-assisted digestion of tea (Camellia sinensis)and tulsi (Ocimum sanctum) and their infusions: Comparison of available trace elements
1	Gomez-Morales, Maria Angeles; Martinez Castro, Cristina; Lalle, Marco; Fernandez, Rosa; Pezzotti, Patrizio; Abollo, Elvira; Pozio, Edoardo	UV-press method versus artificial digestion method to detect Anisakidae L3 in fish fillets: Comparative study and suitability for the industry
1	Gómez-Morales M.A., Castro C.M., Lalle M., Fernández R., Pezzotti P., Abollo E., Pozio E., The Ring Trial and beta-testing Participants	UV-press method versus artificial digestion method to detect Anisakidae L3 in fish fillets: Comparative study and suitability for the industry
1	Pauli, E.	UV-Vis spectral fingerprinting and chemometric method applied to the evaluation of Camellia sinensis leaves from different harvests
1	Pauli, Elis Daiane	UV-Vis spectral fingerprinting and chemometric method applied to the evaluation of Camellia sinensis leaves from different harvests
1	Pauli, Elis Daiane	UV-Vis spectral fingerprinting and chemometric method applied to the evaluation of Camellia sinensis leaves from different harvests
1	Pauli, Elis Daiane; Bruns, Roy Edward; Scarminio, Ieda Spacino	UV-Vis spectral fingerprinting and chemometric method applied to the evaluation of Camellia sinensis leaves from different harvests
1	Pauli, Elis Daiane; Bruns, Roy Edward; Scarminio, Ieda Spacino;	UV-Vis spectral fingerprinting and chemometric method applied to the evaluation of Camellia sinensis leaves from different harvests
1	Pauli E.D., Bruns R.E., Scarminio I.S.	UV-Vis spectral fingerprinting and chemometric method applied to the evaluation of: Camellia sinensis leaves from different harvests
1	URBAN, JF; TROMBA, FG	AN ULTRAVIOLET (UV)-ATTENUATED VACCINE FOR SWINE ASCARIASIS - PARAMETERS AFFECTING THE DEVELOPMENT OF PROTECTIVE IMMUNITY AND INDUCTION OF PARASITE ANTIGEN RESPONSIVE CELLS
1	Shapiro-Ilan D.I., Hazir S., Lete L.	Viability and virulence of entomopathogenic nematodes exposed to ultraviolet radiation
1	Konno, K; Oku, Y; Sakai, H; Kamiya, M	Effect of ultraviolet radiation on the infectivity of Taenia taeniaeformis eggs
1	Rombert P.C., Vieira R.A.	Irradiation of cercariae of Schistosoma mansoni with ultraviolet rays. I. Technic and results [Irradiação de cercárias de Schistosoma mansoni pelos raios ultra-violetas. I.--Técnica e resultados.]
1	Rombert P.C., Vieira R.A.	Irradiation of cercariae of Schistosoma mansoni with ultraviolet rays. II. Resistance induced in mice [Irradiação de cercárias de Schistosoma mansoni pelos raios ultra-violetas. II.--Resistência conferida a ratinhos.]
1	Dubinský P.	Morphological changes of ova of Ascaridia galli and Heterakis gallinarum induced by ultraviolet rays [Durch Ultraviolettstrahlung induzierte morphologische Veränderungn der Eier von Ascaridia galli und Heterakis gallinarum.]
1	Abdul-Sada, Karrar Mohamed; Al-Hucheimi, Sundus Nsaif Abd;	The changes in the hatchability & survival of Egg & Larvae of sheep nematode after exposure to Ultraviolet radiation
1	Roh, Yong Hie;	The influence of ultraviolet irradiation upon the development and infectivity of hookworm larvae
1	Zhang, M.	Ultraviolet-attenuated cercariae of Schistosoma japonicum fail to effectively induce a Th1 response in spite of up-regulating expression of cytotoxicity-related genes in C57BL/6 mice
1	Prah SK, James C.	The influence of physical factors on the survival and infectivity of miracidia of Schistosoma manosni and S. haematobium I. Effect of temperature and ultra-violet light.
1	Dubinský P.	(Slovak) Effect of ultraviolet irradiation on invasion ova of Ascaridia galli [Ucinok ultrafialového ziarenia na invázne vajícka Ascaridia galli.]
2	Ravin VK, Zamchuk LA.	[Action of UV irradiation and thymine dimer repair in the nematode Caenorhabditis elegans].
2	Xia F, Lv HN, Jiang Y, Tu PF.	[Simultaneous determination of benzophenones and xanthone in leaves of Aquilaria sinensis by RP-HPLC-UV].
2	Mur, G;	[The control of in vitro development of parasitic fungi of the vine by means of ultra-violet rays [Phomopsis viticola, Uncinula necator]]
2	Boutry JL, Barbier M, Ricard M.	[The marine diatom Chaetoceros simplex calcitrans Paulsen and its environment. Effects of light and ultraviolet irradiation on the biosynthesis of fatty acids].
2	Outuki PM, Lazzeri NS, de Francisco LM, Bersani-Amado CA, Ferreira IC, Cardoso ML.	A high performance liquid chromatography with ultraviolet method for Eschweilera nana leaves and their anti-inflammatory and antioxidant activities.
2	Joseph, CM Lucy; Sommer, Stephan; Favier, Marion; Herr, Pascal; Ramsey, Michael S; Gerhards, Daniel; Geller, Joseph P; Terry, Dave B; Keller, Markus; Anderson, Michael M;	Abstracts from Presentations at the ASEV 62nd National Conference 22–23 June 2011, Monterey, California
2	Rui Q., Lu Q., Wang D.	Administration with Bushenkangshuai Tang alleviates UV irradiation- and oxidative stress-induced lifespan defects in nematode Caenorhabditis elegans
2	Murai, Y.	Altitudinal variation of UV-absorbing compounds in Plantago asiatica
2	Rafamantanana, M. H.	An improved HPLC-UV method for the simultaneous quantification of triterpenic glycosides and aglycones in leaves of Centella asiatica (L.) Urb (APIACEAE)
2	Karr DB, Waters JK, Emerich DW.	Analysis of Poly-beta-Hydroxybutyrate in Rhizobium japonicum Bacteroids by Ion-Exclusion High-Pressure Liquid Chromatography and UV Detection.
2	MUNAKATA, N; MOROHOSHI, F	ANALYSIS OF THE INHIBITORY EFFECT OF DIMETHYLNITROSAMINE AND UV-RADIATION ON THE POST-EMBRYONIC DEVELOPMENT OF THE NEMATODE, C-ELEGANS
2	Lv, Lin-lin	Application of modified corylus heterophylla fisch shell solid-phase extraction UV-Vis spectrophotometry for determination of malachite green in water
2	Phuong, N.T.K.	Arsenic speciation in pennyworts (Centalla asiatica) va cai xanh (Brassica juncea) bang ky thuat HPLC-UV-HG-AAS
2	Xu, X. Y.	Asymmetric somatic hybridization between UV-irradiated Citrus unshiu and C. sinensis: regeneration and characterization of hybrid shoots
2	Sinha, Subhomay; Chakraborty, Uttam; Mishra, SD; Parmar, Balraj S;	Bioactivity of normal and UV exposed azadirachtins A, B and H against the root-knot nematode, Meloidogyne incognita
2	Nabih I., Abd El Hamid A.Z.	Biochemical studies on the genetic material of fresh water snails, intermediate hosts of schistosomiasis - I. Effect of ultraviolet radiation as physical mutagen on the chemical nature of deoxyribonucleic acid
2	GONG, Bo-liang; XU, Chang-hao; ZHOU, Jian-hua;	Breeding new strain of normal temperature fermented Hirsutella sinensis by UV induced mutagenesis
2	Palatty P.L., Baliga M.S., Rajeev A.G., Haniadka R., Bhat H.P., Pai K.S.R., Rai M.P., Geevarughese N.M., Arora R.	Camellia sinensis (tea) in the prevention of UV-induced carcinogenesis: A mechanistic overview
2	Poppe, F. Hanelt, D. Wiencke, C.	Changes in Ultrastructure, Photosynthetic Activity and Pigments in the Antarctic Red Alga Palmaria decipiens during Acclimation to UV Radiation
2	Celano R., Campone L., Pagano I., Carabetta S., Di Sanzo R., Rastrelli L., Piccinelli A.L., Russo M.	Characterisation of nutraceutical compounds from different parts of particular species of Citrus sinensis ‘Ovale Calabrese’ by UHPLC-UV-ESI-HRMS
2	Gengyo-Ando, K.	Characterization of Mutations Induced by Ethyl Methanesulfonate, UV, and Trimethylpsoralen in the Nematode Caenorhabditis elegans
2	Yang, H.	Comparative Study on Two Antioxidant Flavanol-3-O-?-L- Rhamnosides in the Leaves of Toona sinensis (Chinese Toon) from Different Production Sites by HPLC-UV
2	BURNSTOCK, G; WONG, H	COMPARISON OF EFFECTS OF ULTRAVIOLET-LIGHT AND PURINERGIC NERVE-STIMULATION ON GUINEA-PIG TAENIA-COLI
2	Seong, Yoo J.H., Choi J.H., Kim N.J., Kim H.Y., Heo K., Yu C.Y.	Construction and classification of a cDNA library from Miscanthus sinensis (Eulalia) treated with UV-B
2	Biglari H., Tatari M., Narooie M.R., Ebrahimzadeh G., Sharafi H.	Data for inactivation of free-living nematode Rhabditida from water environment using ultraviolet radiation
2	SUI, Guo-zhe; ZHENG, Yong-jie;	Detection of flavones in toona sinensis leaves by the method of ultraviolet spectrophotomretry [J]
2	Roman, M.C.	Determination of Catechins and Caffeine in Camillia sinensis Raw Materials, Extracts, and Dietary Supplements by HPLC-UV: Single-Laboratory Validation
2	Li, P.	Determination of ligustilide in Radix Angelica Sinensis by HPLC with UV detection
2	Sawada, S; Chida, S; Sawaguchi, Y; Nagasawa, N	Dry matter production, population structure and environmental conditions of the spring ephemeral Erythronium japonicum growing in various habitats differing in sunlight exposure in cool temperate Japan
2	Bidel, L. P.	Dynamics of flavonol accumulation in leaf tissues under different UV-B regimes in Centella asiatica (Apiaceae)
2	Muller, V.	Ecologically relevant UV-B dose combined with high PAR intensity distinctly affect plant growth and accumulation of secondary metabolites in leaves of Centella asiatica L. Urban
2	Huafu, Z.	Effect Analysis of Different Seasons Cutting Propagation of Tea Plant (Camellia sinensis cv. Qianmei 502) in Intelligent Sunlight Greenhouse
2	Koti S., Raja Reddy K., Lawrence G.W., Reddy V.R., Kakani V.G., Zhao D., Gao W.	Effect of enhanced UV-B radiation on reniform nematode (Rotylenchus reniformis Linford and Oliveira) populations in cotton (Gossypium hirsutum L.)
2	Sharma, S.	Effect of Hibiscus rosa sinensis Extract on Hyperproliferation and Oxidative Damage Caused by Benzoyl Peroxide and Ultraviolet Radiations in Mouse Skin
2	Jeevan A., Evans R., Brown E.L., Kripke M.L.	Effect of local ultraviolet irradiation on infections of mice with Candida albicans, Mycobacterium bovis BCG, and Schistosoma mansoni
2	Too, Janet Chebet; Kinyanjui, Thomas; Wanyoko, John Kanyiri; Wachira, Francis Nyamu;	Effect of sunlight exposure and different withering durations on theanine levels in tea (Camellia sinensis)
2	Ishii N., Yanagisawa-Shibata F., Suzuki K.	Effect of ultraviolet- and X-irradiation on embryogenesis of the free-living nematode, Rhabditidae tokai: Hatchability, morphogenesis and life span
2	Zheng, XQ; Jin, J; Chen, H; Du, YY; Ye, JH; Lu, JL; Lin, C; Dong, JJ; Sun, QL; Wu, LY;	Effect of ultraviolet B irradiation on accumulation of catechins in tea (Camellia sinensis (L) O. Kuntze
2	Ishii, N; Yanagisawa-Shibata, F; Suzuki, K;	Effect of ultraviolet-and X-irradiation on embryogenesis of the free-living nematode, Rhabditidae tokai: hatchability, morphogenesis and life span
2	Doehler, G.	Effect of UV radiation on pigments of the Antarctic macroalga Leptosomia simplex L.
2	Yan, H.; Nelson, M.; Grove, G.	Effect of UV-A and UV-B on airborne conidia concentrations of Erysiphe necator in Eastern Washington
2	KULANDAIVELU, G; NEDUNCHEZHIAN, N	EFFECT OF UV-B ENHANCED RADIATION ON PHOTOSYNTHETIC ACTIVITIES AND POLYPEPTIDES OF THYLAKOIDS IN VIGNA-SINENSIS-L
2	NEDUNCHEZHIAN, N; KULANDAIVELU, G	EFFECT OF UV-B ENHANCED RADIATION ON RIBULOSE-1,5-BISPHOSPHATE CARBOXYLASE IN LEAVES OF VIGNA-SINENSIS L
2	Ravin V.K., Zamchuk L.A.	Effect of UV-radiation and repair of thymine dimers in nematodes Caenornabditis elegans
2	Fujita H, Ishii N, Suzuki K.	Effects of 8-methoxypsoralen plus near-ultraviolet light on the nematode Caenorhabditis elegans.
2	FUJITA, H; ISHII, N; SUZUKI, K	EFFECTS OF PSORALEN PLUS NEAR-ULTRAVIOLET LIGHT ON THE NEMATODE CAENORHABDITIS-ELEGANS
2	Fujiie, A.	Effects of Ultraviolet Light on the Entomopathogenic Nematode, Steinernema kushidai and Its Symbiotic Bacterium, Xenorhabdus japonicus
2	Gaugler R., Boush G.M.	Effects of ultraviolet radiation and sunlight on the entomogenous nematode, Neoaplectana carpocapsae
2	Panagopoulos, Ioannis;	Effects of ultraviolet radiation on Hibiscus rosa-sinensis, Beta vulgaris and Helianthus annuus
2	Won, E. J.	Effects of UV radiation on hatching, lipid peroxidation, and fatty acid composition in the copepod Paracyclopina nana
2	SGARBOSSA, A; LUCIA, S; LENCI, F; GIOFFRE, D; GHETTI, F; CHECCUCCI, G	EFFECTS OF UV-B IRRADIATION ON MOTILITY AND PHOTORESPONSIVENESS OF THE COLORED CILIATE BLEPHARISMA-JAPONICUM
2	Poppe, Frank;	Effekte von UV-Strahlung auf die antarktische Rotalge Palmaria decipiens= Effects of UV radiation on the antarctic red alga Palmaria decipiens
2	Kim, Ki Cheon; Kim, Daeshin; Kim, Sang Cheol; Jung, Eunsun; Park, Deokhoon; Hyun, Jin Won	Empetrum nigrum var. japonicum Extract Suppresses Ultraviolet B-Induced Cell Damage via Absorption of Radiation and Inhibition of Oxidative Stress
2	Barg, M.	Evaluation of the protective effect of Ilex paraguariensis and Camellia sinensis extracts on the prevention of oxidative damage caused by ultraviolet radiation
2	ANDERSEN, MS; TARGOVNIK, HS; HARIHARAN, PV	EXTREMELY EFFICIENT EXCISION REPAIR OF ULTRAVIOLET-LIGHT INDUCED DNA DAMAGE IN A FREE-LIVING NEMATODE
2		Gene therapy advance | A historic volcanic eruption | Glucose cuts nematode life-span | Melting on Mount Kilimanjaro | Pollutants mask UV effect of ozone loss
2	Coohill, Thomas; Marshall, Tamara; Schubert, Wayne; Nelson, Gregory;	Genetic and Developmental Responses of Radiation Sensitive Mutants of the Nematode, C. elegans, to Ultraviolet, High and Low LET Radiation
2	Rodriguez, C. A.	High survival of neustonic zoea I larvae of American lobster Homarus americanus following short-term exposure to ultraviolet radiation (280 to 400 nm)
2	Rodriguez, Joyce P.; Lee, Jaemin; Park, Jun Yeon; Kang, Ki Sung; Hahm, Dae-Hyun; Lee, Sang Cheon; Lee, Sanghyun	HPLC-UV analysis of sample preparation influence on flavonoid yield from Cirsium japonicum var. maackii
2	ZOU, Gui-xin; YOU, Xian-min; HOU, Zheng;	Identification of Lycopodium Japonicum Thunb from Different Provinces by Ultraviolet Spectra [J]
2	Kawano-Yamashita, E.	Immunohistochemical characterization of a parapinopsin-containing photoreceptor cell involved in the ultraviolet/green discrimination in the pineal organ of the river lamprey Lethenteron japonicum
2	Won, E. J.	In vivo effects of UV radiation on multiple endpoints and expression profiles of DNA repair and heat shock protein (Hsp) genes in the cycloid copepod Paracyclopina nana
2	Nedunchezhian N., Kulandaivelu G.	Increased stability of thylakoid components in Vigna sinensis L. seedlings grown under ultraviolet-B enhanced radiation
2	Chandra, AK;	INDUCTION OF MUTATION IN RHIZOBIUM JAPONICUM BY ULTRAVIOLET RADIATION AND SELECTION OF ‘AGRONOMICALLY SUPERIOR’SEROTYPES
2	Bao, X.	Interactive effects of elevated ozone and UV-B radiation on soil nematode diversity
2	Dehghani, Mohammad Hadi; Jahed, Gholam-Reza; Zarei, Ahmad	Investigation of Low-Pressure Ultraviolet Radiation on Inactivation of Rhabitidae Nematode from Water
2	Puspitasari, Putri; Wiraguna, AAG; Pangkahila, Wimpie;	Krim ekstrak teh hijau 20%(Camellia sinensis) mencegah peningkatan jumlah melanin sama efektif dengan krim hidrokuinon 4% pada kulit marmut (Cavia porcellus) yang dipajan sinar ultraviolet B
2	GAUGLER, R; BOUSH, GM	LABORATORY TESTS ON ULTRAVIOLET PROTECTANTS OF AN ENTOMOGENOUS NEMATODE
2	Molina, Randy; Trappe, James M;	LACK OF MYCORRHIZAL SPECIFICITY BY THE ERICACEOUS HOSTS ARBUTUS MENZIESII AND ARCTOSTAPHYLOS UV A‐URSI
2	Scaiano, JC;	Lethal effects of simulated solar UV radiation on the C. elegans nematode model system
2	CAO, Yun-jiao; WANG, Xu; RONG, Rong;	Ligustri Lucidi Fructus and Fruit of Ligustrum japonicum by Ultraviolet Spectrum Quad-Chemical Pattern Recognition
2	Lin, T.	Limnoithona sinensis as refuge for bacteria: protection from UV radiation and chlorine disinfection in drinking water treatment
2	Lameu E.B., Caselli S., Maia F., Corrêa R.C.	Liver abnormalities induced by TPN. Effects of sunlight exposure on nutritional solutions [Alterações hepáticas induzidas pela. NPT Efeitos da luz solar sobre a soluçáo nutritiva]
2	BOUTRY, JL; BARBIER, M; RICARD, M	MARINE DIATOM CHAETOCEROS SIMPLEX CALCITRANS PAULSEN AND ITS ENVIRONMENT - EFFECTS OF LIGHT AND ULTRAVIOLET IRRADIATIONS ON BIOSYNTHESIS OF FATTY-ACIDS
2	Tlusty, M.F.	Morphological colour change in the American lobster (Homarus americanus) in response to background colour and UV light
2	Stewart H.I., Rosenbluth R.E., Baillie D.L.	Most ultraviolet irradiation induced mutations in the nematode Caenorhabditis elegans are chromosomal rearrangements
2	Pangkahila, Wimpie I; Wiraguna, AAGP; Pangkahila, J Alex; Adiputra, I Nyoman; Aman, IGM;	Pemberian Krim Ekstrak Teh Hijau (Camellia sinensis) Dapat Mencegah Penurunan Jumlah Kolagen Dermis dan Peningkatan Kadar Matriks Metalloproteinase-1 pada Mencit Balb-C Yang Dipapar Sinar Ultraviolet B
2	Arel, Afdhil; Martinus, BA; Ningrum, Satiti Ambar;	PENETAPAN KADAR VITAMIN C PADA BUAH NAGA MERAH (Hylocereus costaricensis (FAC Weber) Britton & Rose) DENGAN METODE SPEKTROFOTOMETRI UV-Visibel
2	Susniahti, Nenet; Susanto, Agus;	Pengaruh Umur Telur Corcyra Cephalonica Stt. Yang Diradiasi Ultraviolet Terhadap Perkemban Gan Parasitoid Trichrogramma Japonicum Ash
2	Kim, Ki Hyun	Plantago asiatica Extracts Inhibit UV-induced Matrix Metalloproteinase-1 in Human Dermal Fibroblasts and Prevent Skin Photoaging in Hairless Mice
2	Wong, W.C.	Polysaccharides from Cordyceps sinensis mycelial cultures can protect human skin cells against ultraviolet B radiation
2	Wang, D.	Pre-treatment with mild UV irradiation increases the resistance of nematode Caenorhabditis elegans to toxicity on locomotion behaviors from metal exposure
2	Bichai, Francoise; Barbeau, Benoit; Payment, Pierre	Protection against UV disinfection of E. coli bacteria and B. subtilis spores ingested by C. elegans nematodes
2	Soares, Márcio Santos	Quantification and localization of hesperidin and rutin in Citrus sinensis grafted on C. limonia after Xylella fastidiosa infection by HPLC-UV and MALDI imaging mass spectrometry
2	Hu K., Li J., Webster J.M.	Quantitative analysis of a bacteria-derived antibiotic in nematode- infected insects using HPLC-UV and TLC-UV methods
2	Quilantang, Norman G.	Quantitative Determination of Bakkenolide D in Petasites japonicus and Farfugium japonicum by HPLC/UV
2	WEHNER, TA; TWAY, PC; WOOD, JS; CZEH, KT; DOWNING, GV	RAPID RESIDUE DETERMINATION USING HPLC-UV OF THE FASCIOLICIDE 4-AMINO-6-TRICHLOROETHENYLBENZENE-1,3-DISULFONAMIDE (CLORSULON) IN BOVINE TISSUE, PLASMA, AND MILK
2	Lingakumar K., Kulandaivelu G.	Regulatory role of phytochrome on ultraviolet-B (280-315 nm) induced changes in growth and photosynthetic activities of Vigna sinensis L.
2	Lozina-Lozinskii LK, Namatov TN.	Resistance of wheat-nematode larvae to short-wave ultraviolet radiation at low and superlow temperatures.
2	Mathur, S.	Screening of genetic resources of the medicinal-vegetable plant Centella asiatica for herb and asiaticoside yields under shaded and full sunlight conditions
2	Lenci, F.	Sensory perception and transduction of UV-B radiation by the ciliate Blepharisma japonicum
2	Xia, Fang	Simultaneous determination of benzophenones and xanthone in leaves of Aquilaria sinensis by RP-HPLC-UV
2	Albert, K. R.	Solar UV-B effects on PSII performance in Betula nana are influenced by PAR level and reduced by EDU: results of a 3-year experiment in the High Arctic
2	Wong, Lois W; Wagner, Edward D;	Some effects of ultraviolet radiation on Oncomelania nosophora and Oncomelania quadrasi, snail intermediate hosts of Schistosoma japonicum
2	Zhao, Y.	Standardization of extract mixture of Chaenomeles sinensis and Phyllostachys bambusoides for anti-obesity by HPLCâ€“UV
2	Jagdale, Ganpati B.; Grewal, Parwinder S.	Storage temperature influences desiccation and ultra violet radiation tolerance of entomopathogenic nematodes
2	Misra H., Mehta D., Mehta B.K., Soni M., Jain D.C.	Study of extraction and HPTLC - UV method for estimation of caffeine in marketed tea ( Camellia sinensis ) granules
2	Jianxiu, C.	Study on The Thin-layer Chromatography and Ultraviolet Spectrometer of Pigment From Cinnamomum japonicum Sieb Fruit
2	KULANDAIVELU, G; NEDUNCHEZHIAN, N	SYNERGISTIC EFFECTS OF ULTRAVIOLET-B ENHANCED RADIATION AND GROWTH TEMPERATURE ON RIBULOSE 1,5-BISPHOSPHATE CARBOXYLASE AND (CO2)-C-14 FIXATION IN VIGNA-SINENSIS L
2	Lin, Tao	The Effect and Mechanism of UV Disinfection on the Inactivation of a Planktonic Freshwater Copepods (Limnoithona sinensis)
2	Insausti, P.	The effect of sunlight interception by sooty mold on chlorophyll content and photosynthesis in orange leaves (Citrus sinensis L.)
2	Green C.D., Webster J.M.	The effect of ultraviolet radiation on the stem and bulb nematode ditylenchus dipsaci (kühn)
2	Bullock, AM;	The effect of ultraviolet‐B radiation upon the skin of the plaice, Pleuronectes platessa L., infested with the bodonid ectoparasite Ichthyobodo necator (Henneguy, 1883)
2	Balondo, Kristian Angelo V; Arguelles, Nicolle Jane B; Bonachita, Elbridge D; Miculob, Raven F; Abrenica-Adamat, Liza R;	The effects of short UV radiation to the egg hatchability of the soil-dwelling nematode, Acrobeloides nanus.
2	Gunasekera, TS; Paul, ND; Ayres, PG;	The effects of ultraviolet‐B (UV‐B: 290–320 nm) radiation on blister blight disease of tea (Camellia sinensis)
2	Ishii N., Suzuki K.	The Killing Effects of Ultraviolet Light and X-rays on Free-living Nematode, Rhabditidae tokai
2	Boutry J.L., Barbier M., Ricard M.	The marine diatom Chaetoceros simplex calcitrans Paulsen and its environment. Effects of light and ultraviolet irradiation on the biosynthesis of fatty acids [La diatomée marine Chaetoceros simplex calcitrans Paulsen et son environnement. Effets de la lumière et des irradiations ultraviolettes sur la biosynthèse des acides gras]
2	Purbaningtias, Tri Esti; Aprilia, Anisa Cahyani; Fauzi'ah, Lina	The Study of Temperature and UV Light Effect in Anthocyanin Extract from Dragon Fruit (Hylocereus costaricensis) Rind Using UV-Visible Spectrophotometer
2	Mgbemena, Chinedum Ogonna; Ibekwe, Naboth O; Mohamed, Abdul Azeez Peer; Sukumar, Rugmini; Menon, Aryiappallil Ramankuttymenon Ravindranatha;	Thermal behavior and UV properties of organomodified kaolin oleochemically derived from rubber seed oils (Hevea brasiliensis) and tea seed oils (Camellia sinensis)
2	Araujo, L.B.D.C.	Total phytosterol content in drug materials and extracts from roots of Acanthospermum hispidum by UV-VIS spectrophotometry
2	Ye, H.	Trace administration of vitamin E can retrieve and prevent UV-irradiation- and metal exposure-induced memory deficits in nematode Caenorhabditis elegans
2	Silva, Meregildo; de Mendoza, Toribio Rodríguez; Castro, Wilson; de Mendoza, Toribio Rodríguez; Oblitas, Jimy;	Turbidity influence in the antimicrobial effect of the ultraviolet light and luminous pulses of white light in orange nectar (citrus sinensis)
2	Markkula, S. E.	Ultraviolet B Irradiation Affects Resistance of Rainbow Trout (Oncorhynchus mykiss) Against Bacterium Yersinia ruckeri and Trematode Diplostomum spathaceum
2	BUTTLAIRE, DH; WONG, PWP	ULTRAVIOLET DIFFERENCE SPECTROSCOPY STUDIES OF INTERACTIONS OF SUBSTRATES AND NITRATE WITH ARGININE KINASE FROM HOMARUS-AMERICANUS
2	GAUGLER, R; BEDNAREK, A; CAMPBELL, JF	ULTRAVIOLET INACTIVATION OF HETERORHABDITID AND STEINERNEMATID NEMATODES
2	Chou, S.-J.	Ultraviolet Influences Growth, Tissue Vitamin D Status, and Carapace Strength of Chinese Soft-shelled Turtle, Pelodiscus sinensis
2	Coohill T., Marshall T., Schubert W., Nelson G.	Ultraviolet mutagenesis of radiation-sensitive (rad) mutants of the nematode Caenorhabditis elegans
2	Khelker, Tuneer; Haque, Nurul; Agrawal, Arvind;	Ultraviolet Protection potential of Curcuma longa L. and Citrus sinensis (L.) Osbeck
2	Zagoskina, N. V.	Ultraviolet Rays Promote Development of Photosystem II Photochemical Activity and Accumulation of Phenolic Compounds in the Tea Callus Culture (Camellia sinensis)
2	Mougeot, F.	Ultra-violet reflectance of male and female red grouse, Lagopus lagopus scoticus, sexual ornaments reflect nematode parasite intensity
2	Soundra Pandian G.	Ultraviolet spectrum of extract of centella asiatica (Vallarai) in edible oil as supplement
2	Prasanth, Mani Iyer; Santoshram, Gunasekaran Santhi; Bhaskar, James Prabhanand; Balamurugan, Krishnaswamy	Ultraviolet-A triggers photoaging in model nematode Caenorhabditis elegans in a DAF-16 dependent pathway
2	ZHU, Yun-lan; CHEN, An-hui; WANG, Tao; CHEN, Hong-wei;	Ultraviolet-induced Protoplast Mutagenesis for Breeding High-performance Strains of Cordyceps sinensis
2	Wong, Paul Wing Pak;	UV difference spectroscopy studies of the interactions of substrates, divalent metal ions, and anions with arginine kinase from Homarus Americanus
2	Friman, E.	UV inhibition of the nematode infection process in Arthrobotrys oligospora and Dactylaria candida
2	HARTMAN P.S.	UV IRRADIATION OF WILD TYPE AND RADIATION‐SENSITIVE MUTANTS OF THE NEMATODE Caenorhabditis elegans: FERTILITIES, SURVIVAL, AND PARENTAL EFFECTS
2	Ugwu, C. U.	UV mutagenesis of Cupriavidus necator for extracellular production of (R)-3-hydroxybutyric acid
2	Keller C.I., Calkins J., Hartman P.S., Rupert C.S.	UV PHOTOBIOLOGY OF THE NEMATODE Caenorhabditis elegans: ACTION SPECTRA, ABSENCE OF PHOTOREACTIVATION and EFFECTS OF CAFFEINE
2	Dash, K.	UV Photolysis-assisted Digestion of Tea (Camellia sinensis) and Tulsi (Ocimum sanctum) and Their Infusions: Comparison of Available Trace Elements
2	Lenci, F; Checcucci, G; Ghetti, F; Gioffre, D; Sgarbossa, A	UV-B radiation is a sensory stimulus for the ciliate Blepharisma japonicum
2	ISHII, N; SUZUKI, K	UV-SENSITIVE MUTANTS OF NEMATODE, CAENORHABDITIS-ELEGANS
2	Pauli, Elis Daiane	UV-Vis spectral fingerprinting and chemometric method applied to the evaluation of Camellia sinensis leaves from different harvests
2	Shapiro-Ilan, David I.; Hazir, Selcuk; Lete, Luis	Viability and Virulence of Entomopathogenic Nematodes Exposed to Ultraviolet Radiation
2	Premvati G., Chopra A.K.	Effect of UV rays on embryogenesis of eggs of Ascaridia gali (Schrank, 1788) (Nematoda: Ascaridida)
2	DubinskÃ½ P.	Effect of ultraviolet irradiation on invasion ova of Ascaridia galli.
2	DubinskÃ½ P.	(German) Morphological changes of ova of Ascaridia galli and Heterakis gallinarum induced by ultraviolet rays.
2	Oluwafemi, A. I.	Effect of ultraviolet radiation on the hatchability and survival of eggs and larvae of sheep nematode
2	Baker, R. H.	Melanisation of Teladorsagia circumcincta larvae exposed to sunlight: A role for GTP-cyclohydrolase in nematode survival
2	Bezubik B., Wedrychowicz H.	The in vitro effect of UV rays on the survival of infective larvae of some parasitic nematodes of sheep
2	Dijk, J. v.	Ultraviolet light increases mortality of nematode larvae and can explain patterns of larval availability at pasture
2	Hollaender, Alexander; Jones, Myrna F; Jacobs, Leon;	The effects of monochromatic ultraviolet radiation on eggs of the nematode, Enterobius vermicularis. I. Quantitative response
2	Jones, Myrna F; Jacobs, Leon; Hollaender, Alexander;	The effects of monochromatic ultraviolet radiation on eggs of the nematode, Enterobius vermicularis. II. Sublethal effects
3	Li XH, Liu SX, Song GC, Xu YX, Cao JP, Chen JX.	[Screening of cDNA library of Schistosoma japonicum with sera from rabbits vaccinated with ultraviolet-attenuated schistosomula].
3	Seidl C, Moritz KB.	A novel UV-damaged DNA binding protein emerges during the chromatin-eliminating cleavage period in Ascaris suum.
3	Mahmoud, N. A. M.	Comparative Analysis of Ascaridial Parasitic Crude Antigen by SDS-Page and UV Absorbance Techniques
3	Zhou, ShuaiFeng; Wang, ShiPing; He, Zhuo; Li, Lin; Gao, DongMei;	Construction and screening of phage display single-chain Fv antibody library against UV-attenuated Schistosoma japonicum cercariae.
3	Yoshida, A; Maruyama, H; Kumagai, T; Amano, T; Kobayashi, F; Wang, JY; Kuribayashi, K; Ohta, N	Enhanced UV female 1 tumor growth in CBF1 mice infected with Schistosoma mansoni due to modulation of Th1-like responses
3	Zhu, X.	Gene Transcription Profile in Mice Vaccinated with Ultraviolet-attenuated Cercariae of Schistosoma japonicum Reveals Molecules Contributing to Elevated IFN-gamma Levels
3	Huang, SC; Huang, J; Kloek, AP; Goldberg, DE; Friedman, JM	Hydrogen bonding of tyrosine b10 to heme-bound oxygen in Ascaris hemoglobin - Direct evidence from UV resonance Raman spectroscopy
3	Rehim, Soad E Abdel; El-Gendy, AM; Kasem, Mohamed; El-Sheikh, N;	ICAM-1 and LFA-1 Expression Increased in the Skin After Vaccination with Ultraviolet Attenuated Schistosoma of Mice.
3	Osman, A.	Identification of Schistosoma mansoni antigens recognized by spleen cells of C57B1/6 mice immunized with ultraviolet-irradiated cercariae
3	Zhou D.M., Yi X.Y., Zeng X.F., Zhou J.C.	Immunoscreening of Schistosoma japonicum adult worm cDNA library by sera from rabbits vaccinated with ultraviolet-attenuated cercariae
3	Liu, J.-f.	Immunoscreening of Schistosoma japonicum Adult Worm cDNA Library by Serum from Swine Vaccinated with Ultraviolet Attenuated Cercariae
3	Maklad, S; Aly, FT; Riad, M; Phillips, SM; El-Sheikh, N;	In-Vitro Delayed Hypersensitivity Granuloma Formation In Mice Vaccinated With Ultra-Violet Attenuated Cercariae Of Schistosoma Mansoni.
3	Romeih, Mahmoud H; Hassan, Hanem M; Saber, Mohamed Ali;	Isolation and characterization of Schistosoma mansoni gene coding for antigenic protein from UV irradiated cercariae cDNA expression Library
3	Nakamura, S; Matsuda, H; Araki, K; Tanaka, H;	Monoclonal antibodies against UV attenuated cercariae of Schistosoma japonicum. 1. Production and their effect on protective immunity.
3	Li H., Chen X.G., Yang P.L., Zhou X.H., Shen S.M., Peng H.J., Wu K.	Preliminary study of cercaria antigen of Schistosoma japonicum before and after ultraviolet irradiation
3	RUMJANEK, FD; GIANNINI, AL; ENGELENDER, S	PROTEIN INTERACTIONS WITH A GENDER SPECIFIC GENE OF SCHISTOSOMA-MANSONI - CHARACTERIZATION BY DNASE-I FOOTPRINTING, BAND SHIFT AND UV CROSS-LINKING
3	Tian, F.	Proteomic analysis of schistosomiasis japonica vaccine candidate antigens recognized by UV-attenuated cercariae-immunized porcine serum IgG2
3	Yang, L. l.	Schistosoma japonicum: proteomics analysis of differentially expressed proteins from ultraviolet-attenuated cercariae compared to normal cercariae
3	Li X.H., Liu S.X., Song G.C., Xu Y.X., Cao J.P., Chen J.X.	Screening of cDNA library of Schistosoma japonicum with sera from rabbits vaccinated with ultraviolet-attenuated schistosomula
3	Lall, Patrick;	Structural Investigations of Nematode Anhydrobiotic and Rab11-FIP Proteins by Far-UV Circular Dichroism and Mid-IR Fourier Transform Infra-Red Spectroscopy
3	KUTSUMI, H;	Studies on ovicides against helminth eggs in vitro. I. Ovicidal activity of NaPCP on Ascaris eggs and its decomposition by ultra-violet irradiation.
3	LONG, Xiao-chun; LI, Yong-long; FANG, Zheng-ming;	STUDIES ON THE RELATIONSHIP BETWEEN iNOS EXPRESSION IN THE LUNGSOF MICE VACCINATED WITH ULTRAVIOLET ATTENUATED SCHSITOSOMA JAPONICUM CERCARIAE AND ITS PROTECTIVE MECHANISM
3	Chen, JiaXu; Liu, ShuXian; Cao, JianPing; Xu, YuXin; Song, GuangCheng; Guo, Jian;	Tissue reactions in UV-attenuated cercariae immunized C57BL/6 mice after challenge with cercariae of Schistosoma japonicum.
3	Zhang M, Tian F, Gao Y, Ji M, Wu G.	Ultraviolet- attenuated cercariae of Schistosoma japonicum fail to effectively induce a Th1 response in spite of up-regulating expression of cytotoxicity-related genes in C57BL/6 mice.
3	Ambler J., Miller J.N., Orr T.S.C.	Ultraviolet light absorption and fluorescence properties of an allergen extracted from Ascaris suum
3	Zhu, Xiang; Zhang, Zhao-Song; Ji, Min-Jun; Wu, Hai-Wei; Wang, Yong; Wu, Guan-Ling	Chemokines contributing to the elevated IFN-gamma level by gene transcription profile analysis in mice vaccinated with ultraviolet-attenuated cercariae of Schistosoma japonicum
3	Lü, FL; Gui, M; Filsinger, S; Hansch, GM; Ruppel, A;	Comparative phenotypic analysis of lymph node cells in mice after infection or vaccination with normal or ultraviolet‐attenuated cercariae of Schistosoma japonicum or S. mansoni
3	XIE, Wenyue; ZHOU, Xiaohong; LIU, Guozhang; CHEN, Xiaoguang; LI, Hua; GUO, Chunguang;	DYNAMIC CHANGES OF IGG LEVELS AND PASSIVE TRANSFER OF RESISTANCE TO MICE WITH SERA FROM RABBIS VACCINATED WITH ULTRAVIOLET ATTENUATED CERCARIAE OF SCHISTOSOMA JAPOMICUM [J]
3	Zhou, X.	The cellular reactions in pulmonary tissues of mice induced by the ultraviolet light-attenuated cecariae of Schisotsoma japonicum as observed by scanning electron microscopy
3	Zhou DM, Yi XY, Zeng XF, Zhou JC.	Immunoscreening of Schistosoma japonicum adult worm cDNA library by sera from rabbits vaccinated with ultraviolet-attenuated cercariae.
4	Cai, Wenqiang; Cao, Limin; Lin, Hong; Sui, Jianxin; Nian, Rui; Hu, Jidong; Lendasse, Amaury	Auto-Detection of Anisakid Larvae in Cod Fillets by UV Fluorescent Imaging with OS-ELM
4	Yang, Xianlin	Detection of Anisakid Larvae in Cod Fillets by UV Fluorescent Imaging Based on Principal Component Analysis and Gray Value Analysis
4	PIPPY, JHC	USE OF ULTRAVIOLET LIGHT TO FIND PARASITIC NEMATODES IN-SITU
4	Gómez-Morales, Maria Angeles	UV-press method versus artificial digestion method to detect Anisakidae L3 in fish fillets: Comparative study and suitability for the industry
5	Gad, HS; Hafez, MN; Maghraby, AS;	Topographical Alterations and Increased Antigenic Exposure at the Outer Tegumental Surface of Schistosoma mansoni Adult Worms as a Consequence of Praziquantel Treatment and UV-irradiation (in vitro).
5	DUBINSKY, P;	(German) Factors decreasing the ovicidal effect of UV-irradiation on helminth ova.
5	Herlich, H; Tromba, FG;	Effect of ultraviolet radiation on some gastrointestinal nematode parasites of cattle
5	Studer, A.	Cercarial survival in an intertidal trematode: a multifactorial experiment with temperature, salinity and ultraviolet radiation
5	Studer, A.	Effects of ultraviolet radiation on an intertidal trematode parasite: An assessment of damage and protection
5	Studer, A.	Effects of ultraviolet radiation on the transmission process of an intertidal trematode parasite
5	Amsing, J. J.	Disinfestation of nematode-infested recirculation water by ultra-violet radiation
5	Haynes, J. L.; Sanchez, K. R.; Lagunas-Solar, M. C.; Nadler, S. A.; Pina, C.; Caswell-Chen, E. P.	Treatment of water with pulsed ultraviolet light for inactivation of nematodes.
5	Butler JH, Whittaker FH, Spencer HT.	Effects of ultraviolet radiation on the growth and morphology of Hymenolepis microstoma (Cestoda).
6	Li H, Chen XG, Yang PL, Zhou XH, Shen SM, Peng HJ, Wu K.	Preliminary study of cercaria antigen of Schistosoma japonicum before and after ultraviolet irradiation.
5	Molan A.L., Saeed I.S.	Protection of mice against Echinococcus granulosus by previous inoculation with protoscoleces exposed to ultraviolet irradiation
5	COUTELEN, F;	(French) Action of UV Rays in Vitro on Hydatid Sand.
6	Chen, JiaXu; Liu, ShuXian; Xu, YuXin; Song, GuangCheng;	Anti-schistosomiasis effect induced by UV-attenuated cercariae of Schistosoma japonicum in C57BL/6 mice.
6	URBAN, JF; TROMBA, FG	AN ULTRAVIOLET-ATTENUATED EGG VACCINE FOR SWINE ASCARIASIS - PARAMETERS AFFECTING THE DEVELOPMENT OF PROTECTIVE IMMUNITY
6	Shi, Y.-E.	Immunization of pigs against infection with Schistosoma japonicum using ultraviolet-attenuated cercariae
6	Moloney N.A., Hinchcliffe P., Webbe G.	Passive transfer of resistance to mice with sera from rabbits, rats or mice vaccinated with ultraviolet-attenuated cercariae of Schistosoma japonicum
6	Gad, HSM;	The Role of Praziquantel-chemoprophylaxis and UV-attenuated Vaccine in Protecting Mice Against S. Mansoni Infection
7	Mukherji A, Sarkar AK.	Ankylostoma duodenale and ultraviolet irradiation.
7	Moloney N.A., Webbe G., Hinchcliffe P.	The induction of species-specific immunity against Schistosoma japonicum by exposure of rats to ultra-violet attenuated cercariae
7	Moloney N.A., Garcia E.G., Webbe G.	The strain specificity of vaccination with ultra violet attenuated cercariae of the chinese strain of schistosoma japonicum
7	Ghandour A.M., Magid M.A.	Homologous immunity in schistosomiasis mansoni using ultra-violet irradiated cercariae
7	El Ridi, R.	Immunization of mice with ultraviolet-attenuated cercariae of Schistosoma mansoni transiently reduces the fecundity of challenge worms
7	Dean, D. A.	Homologous and heterologous protective immunity to Egyptian strains of Schistosoma mansoni and S. haematobium induced by ultraviolet-irradiated cercariae
7	Abdeen, S. H.	Effect of combined treatment with a single dose of schistosoma haematobium UV-Attenuated cercariae and subcurative dose of RO 15-5458 on schistosomiasis haematobium infected C57BL/6 mice
7	Urban Jr. J.F., Tromba F.G.	Development of immune responsiveness to Ascaris suum antigens in pigs vaccinated with ultraviolet-attenuated eggs
7	Zhou, X.	(Chinese) The immuno-protective effect induced in BALB/c mice by the UV-attenuated cercariae of Schistosoma japonicum
7	Vieira, RA; Rombert, PC;	(Portuguese) Contribution to the study of hookworm immunity. 3. New findings on the immunization of dogs with UV-attenuated Ancylostoma caninum larvae
7	Rombert PC, Vieira RA.	(Portuguese)Irradiation of cercariae of Schistosoma mansoni with ultraviolet rays. II. Resistance induced in mice.
7	Hu, SYZM; Guo, CQ; Shan, H; Zhang, SH; Zhang, YY; Hou, M; Ji, MJ; Wu, HW; Wu, GL;	(Chinese) Study on the protection of C57BL/6 mice vaccinated with UV-attenuated Schistosoma japonicum cercariae
8	Xue, J.	Protective immunity elicited by ultraviolet-irradiated third-stage infective hookworm (Necator americanus and Ancylostoma caninum) larvae in mice and hamsters
8	Moloney N.A., Bickle Q.D., Webbe G.	The induction of specific immunity against Schistosoma japonicum by exposure of mice to ultraviolet attenuated cercariae
Unavailable	Al-Masudi, HRH;	(Thesis) Effect of ultra-violet and gamma-radiation on the viability of Echinococcus granulosus protoscoleces
Unavailable	Bastos, Gloria Suzana Melendez;	(Thesis, Portuguese) Disinfection of sanitary effluent by UV radiation and Range: effects on the inactivation of eggs of Ascaris SPP

## Sheet: Included Papers
Included papers, data extraction, and comments
Type	Author	Date	Title	Language	Species	Host	Life Stage	No. parasites	Viability assessment	Max water temp (C)	Water charac	Lamp type	λ (nm)	Distance (mm)	Fluence (mJ/cm2)	Time (mins)	Max. log reduction	Comments
SUNLIGHT	Roh YH.	1968	The Influence Of Ultraviolet Irradiation Upon The Development And Infectivity Of Hookworm Larvae	English	Ancylostoma canium	Dog/human	Infective larvae		Worm burden	25	Moist smear on tile	Sunlight				60 to 840	2	Noted a reduction in egg production pathogenicity in worms developed from irradiated groups compared to control. Also carried out experiments with UV lamp (type unknown) on eggs about found less than 50% of eggs were able to develop/hatch when exposed for 1 hour 100mm from source.
	Spindler, LA;	1940	Effect of tropical sunlight on eggs of Ascaris suis (Nematoda), the large intestinal roundworm of swine	English	Ascaris suum	Pig/human	Single cell and infective eggs	5000	Embryonation/ motility	35		Sunlight				60 to 120	3.67	Max log reduction assumes all 5,000 eggs were counted in the experiment. Separate experiments found dry single cell eggs were less resistant however embryonated eggs were more resistant.
	Jones, Myrna F; Hollaender, Alexander;	1944	Effect of long ultraviolet and near visible radiation on the eggs of the nematodes Enterobius vermicularis and Ascaris lumbricoides	English	Ascaris lumbricoides	Human	Mainly single cell eggs some later stages	150 to 200	Embryonation/ motility		Distilled water or dry	Mercury	350-490				0.98	Lamp type chosen to simulate sunlight. Eggs were kept in single layers but there was an issue of "clumping" in some experiments. Eggs in later stages demonstrated no greater resistance but these results are considered less reliable because viability assessment method. Dry eggs were slightly less resistant. Notes that sunlight would be expected to be more damaging that the mercury source used for …
	SHIKHOBALOVA, NP; GORODILOVA, LI;	1944	The effect of the ultraviolet part of the sun spectrum on the eggs of Ascaris.	Russian	Ascaris lumbricoides	Pig/human	Eggs	Thousands	Embryonation/ motility		On damp sand	Sunlight with filters				8160 intermittent		Eggs were exposed to intermittent sunlight over a period of days, yellow filters were used to block UV light but allow visible light to penetrate. All eggs without filter died after a total exposure of about 60 hours. Over 90% of eggs with yellow filters were able to survive over 130 hours.
	MIRETSKI, OY;	1956	Influence of natural ultra-violet radiation on Ascaris lianbricoideí eggs.	Russian	Ascaris lumbricoides	Human	Eggs		Embryonation			Sunlight with filters				2640 intermittent		Eggs were exposed to intermittent sunlight over a period of days, filters were used to transmit only UV, visible or infra red light. There was no significant difference between exposed eggs and controls. Suggests yellow-brown colour shell provide protection against sunlight.
	NENOW, S;	1960	The Effect of Sunlight upon the Eggs of Ascaris lumbricoides at Different Altitudes.	Polish	Ascaris lumbricoides	Human	Single cell and infective eggs		Embryonation/ motility			Sunlight						Eggs were placed in direct sunlight at different altitudes, more eggs were inactivated at higher altitudes. Infective eggs were more resistant than single cell eggs.
	Heaselgrave, W.	2011	The efficacy of simulated solar disinfection (SODIS) against Ascaris, Giardia, Acanthamoeba, Naegleria, Entamoeba and Cryptosporidium	English	Ascaris suum	Pig/human	Single cell eggs	3000000	Embryonation	45	3ml Ringers soln	Solar Simulator	290 to 800			60 to 360	1.42	Following exposure for 2 more hours no further inactivation was observed. Resistance to sunlight attributed to multi-layer egg shell.
	Krakower	1940	Some observations on the effects of physical and chemical agents on the cercariae of Schistosoma mansoni	English	Schistosoma mansoni	Human	Cercariae		Motility	34	Rain water	Sunlight and Alpine lamp		750		15 to 60		1 hour exposure to sunlight killed most cercariae even when cloudy. 45 minute exposure to alpine lamp killed all cercariae.
	PRAH, SK; JAMES, C	1977	INFLUENCE OF PHYSICAL FACTORS ON SURVIVAL AND INFECTIVITY OF MIRACIDIA OF SCHISTOSOMA-MANSONI AND SCHISTOSOMA-HAEMATOBIUM .1. EFFECT OF TEMPERATURE AND UV LIGHT	English	Schistosoma haematobium	Human	Miracidia	4 to 8	Motility		1ml distilled water	Sunlight				180	1.53	Used distilled water which is known to inactivate cercariae. Also carried out experiments using mercury lamp (254nm) and 50-60 miracidia in 10ml dechlorinated tap water. Reduction in motility occurred after 30 seconds exposure, after 105 seconds most were motionless. Exposure for 60 or more prevented miracidia from penetrating snails.
LONG WAVELENGTH (UV-A/B)	Menon S., Bhopale M.K.	1985	Efficacy of UV-irradiated larval vaccine of Ancylostoma ceylanicum (Looss, 1911) in golden hamsters (Mesocricetus auratus)	English	Ancylostoma ceylanicum	Dogs/human	Infective larvae	3000	Worm burden	30	5mm deep saline	UVA	390	300		0.3 to 60	1.64	Larvae became visibly sluggish after 1 minutes exposure and lost motility after 30-60 minutes. Hamsters were infected orally with 100 larvae. A minimum of 30 mins exposure was required for no worms to be recovered.
	Kamath V.R., Menon S., Renapurkar D.M.	1980	Effect of UV-irradiation, spleen cells and MLN cells on protective immunity against Angiostrongylus cantonensis infection in mice	English	Angiostrongylus cantonensis	Rat/human	Infective larvae	1000	Worm burden			UVA	390	300		5 to 15	1.27	Petri dish was agitated during exposures, no larvae died during exposures. Mice were orally inoculated, assumed larvae died during migration as none were found in brain tissue.
	Ruelas, D.S.	2007	Sublethal Effects of Ultraviolet B Radiation on Miracidia and Sporocysts of Schistosoma mansoni: Intramolluscan Development, Infectivity, and Photoreactivation	English	Schistosoma mansoni	Human	Miracidia	50 to 100	Sporocyst burden (snails)		Droplet	UVB	313	229	15 to 300	0.43 to 2.48	2	Decrease in presence of daughter sporocysts in snails at 30 mJ/cm2. 86.1mJ/cm2 prevented patent infection but miracidia were still able to penetrate snails. 300mJ/cm2 is required to prevent penetration completely.
LOW PRESSURE MERCURY (254 nm)	Vieira R.A., Rombert P.C.	1974	Study of immunity in ancylostomiasis II. Tentative immunization of the dog by inoculation of larvae of Ancylostoma caninum attenuated by ultraviolet irradiation	Portuguese	Ancylostoma caninum	Dogs/human	Infective larvae		Visual				254	200 to 4000		0.5 to 5	0.38	Mainly about vaccine. Larvae were checked on successive days after exposure, no larvae exposed to UV for 5 minutes at 40cm were able to survive 5 days or more.
	Tromba F.G.	1978	Effect of ultraviolet radiation on the infective stages of Ascaris suum and Stephanurus dentatus with a comparison of the relative susceptibilities of some parasitic nematodes to ultraviolet	English	Ascaris suum	Pig/human	Infective eggs	5000	Worm burden		25ml tap water 25mm deep	Mineralight	254		24 to 96		2.29	Suspensions were gently mixed during exposures, some larvae were able to migrate to small intestines at 24mJ/cm2 but about 48mJ/cm2 migration was limited to lungs. Notes sensitivity is dependent on viability assessment as much higher fluence is required for inactivation in vitro than in host.
	Aladawi, MA; Albarodi, H; Hammoudeh, A; Shamma, M; Sharabi, N;	2005	Accelerated larvae development of Ascaris lumbricoides eggs with ultraviolet radiation	English	Ascaris lumbricoides	Human	Infective eggs		Embryonation		Filtered WWTP effluent	LP	254	50	8.5-15,370	0.03 to 60		Results suggest exposure to UV increased larvae development.
	de Lemos Chernicharo, C. A. de Castro Silva, J. C. Zerbini, A. M.; Godinho, V. M.	2005	Inactivation of E. coli and helminth eggs in aerobic and anaerobic effluents using UV radiation	English	Ascaris lumbricoides	Human	Single cell eggs	100 to 300 per litre	Embryonation		WWTP trickling filter effluent		254		6.7 to 20.3	0.3 to 1	0.77	Flow through reactor, unclear how fluence was determined. High amount of suspended solids. Only fully developed, motile larvae are considered to be viable after 28 days incubation, inactivation may therefore be an over estimation when compared with other studies that assumed eggs in any stage of development were viable
	Lucio-Forster, A; Bowman, DD; Liotta, JL; Starke, JA; Labare, M; Jenkins, Michael; Butkus, MA;	2005	Inactivation of Ascaris Suum Eggs by Exposure to Ultraviolet (UV) Irradiation	English	Ascaris suum	Pig/human	Single cell eggs	10000	Embryonation		10ml PBS	LP	254		0.7 to 905		2.4	Short paper, conference proceedings. Most correction factors are applied to the fluence in accordance with well established protocol. Also used decorticated eggs and found they were more sensitive to UV.
	Brownell and Nelson	2005	Inactivation of Single-Celled Ascaris suum Eggs by Low-Pressure UV Radiation	English	Ascaris suum	Pig/human	Single cell eggs	17000	Embryonation		PBS	LP	254	350	50 to 800		2.53	Only 300 eggs from each sample were counted which limits the max log reduction that can be achieved. Used all correction factors in accordance with established protocol. Also carried out experiments with decorticated eggs found and found they were more sensitive to UV.
	Mun, S.	2009	Inactivation of Ascaris eggs in soil by microwave treatment compared to UV and ozone treatment	English	Ascaris lumbricoides	Pig/human	Single cell eggs	7000	Embryonation			LP	254	approx. 100	2,700 to 5,400	15 to 30	2.47	Only 300 eggs from each sample were counted, limiting the max log reduction that can be achieved. Much higher fluences are required than in other studies, unclear why but the method for calculating the fluence has not been stated although does reference a study by Huffman et al. 2002 which makes some corrections.
	Riwidiharso, Edy; Billalodin, Billalodin;	2006	Effect of ultraviolet irradiation (254 nm) on weakening ability of infecting miracidium Fasciola gigantica	Indonesian	Fasciola gigantica	Ruminants/human	Miracdia	1	Cercariae production				254			0.5 to 1.2	0.69	Not much information about exposure methods. A minimum of 60 seconds exposure was required to significantly reduce the number of cercariae produced by snails infected with one irradiated miracidium.
	McGavock, WD; Howard, KE;	1980	Effects of ultraviolet light on Hymenolepis diminuta ova and cysticercoids.	English	Hymenolepis diminuta	Rat/human	Ova	40	Worm burden		Saline	LP	254	50		30 to 60	1.9	Ova were also tested in a separate experiment and found to be more sensitive than cystercoids
	Standen O.D., Fuller K.A.	1959	Ultra-violet irradiation of the cercariae of Schistosoma mansoni. Inhibition of development to the adult stage	English	Schistosoma mansoni	Human	Cercariae	200	Worm burden, motility	26	Distilled water	Mercury	254	25		5 to 15 sec	2.4	Very short exposure time so percentage error of exposure times likely to be high. Also examined motility and found 4 mins exposure at 2 cm from source was sufficient to kill 100% of cercariae. Also used a flow through reactor and achieved 0% worm recovery after exposure for 8 seconds.
	GHANDOUR, AM; WEBBE, G	1975	EFFECT OF ULTRAVIOLET-RADIATION ON CERCARIAE OF SCHISTOSOMA-MANSONI AND SCHISTOSOMA-HAEMATOBIUM	English	Schistosoma mansoni and Schistosoma haematobium	Human	Cercariae	80 to 2000	Infectivity/ worm burden		10 ml	Mercury	254	165		5 to 60 sec	0.34	A series of experiments to investigate effect of UV on motility/behaviour, infectivity and viability. Physical effects on cercariae were recorded after 30-60 sec exposure, 5-20 secs had no visible effect. Very few exposed cercariae were able to migrate to the lungs in comparison to normal cercariae. No adult worms were recovered from cercariae exposed for 10 secs. UV also effected ability of cerc…
	Rombert PC, Vieira RA.	1977	Irradiation of cercariae of Schistosoma mansoni with ultraviolet rays. I. Technic and results.	Portuguese	Schistosoma mansoni	Human	Cercariae	250 to 500	Motility, worm burden				254	50-100		0.3 to 5	2.7	Mainly about vaccine. Results suggest male cercariae are more resistance to UV than female, as there were significantly more male worms derived from irradiated cercariae than female.
	Dean D.A.	1983	Immunization of mice with ultraviolet-irradiated Schistosoma mansoni cercariae: A re-evaluation	English	Schistosoma mansoni	Human	Cercariae	500	Worm burden		200ml aged tap water, 1.17cm deep		254	222	13.2 to 19.8	2 to 3	1.88	Worms that were able to survive exposure for 2 mins were "stunted". None were able to form fertile pairs as no pair worms or eggs were found.
	Kusel et al.	1989	Effects of irradiation and tunicamycin on the surface of glycoproteins of S. mansoni	English	Schistosoma mansoni	Human	Cercariae	500 to 800				Mercury	254	100	21 to 24			Describes the effect of UV on the surface of cercariae. Irradiation causes the glycocalyx to be retained for longer after transformation to schistosomulae, and caused changes in the structure of surface carbohydrates. Prevents synthesis of glycoproteins, inhibition of these for ~24hrs is sufficient to prevent development. Antibodies from host bond with higher affinity to schistosomula from irradi…
	Shi Y.-e., Jiang C.-F., Han J.-J., Li Y.-L., Ruppel A.	1990	Schistosoma japonicum: An ultraviolet-attenuated cercarial vaccine applicable in the field for water buffaloes	English	Schistosoma japonicum	Human	Cercariae	10,000 per vaccination (3 total)	Worm burden		Droplets on coverslip		254		24	1	3.04	Primarily about vaccine. Average of 3 worms recovered from pigs exposed to UV attenuated cercariae, average of 110 worms recovered from pigs exposed to 1000 normal cercariae
	Ruppel A., Shi Y.E., Moloney N.A.	1990	Schistosoma mansoni and S. japonicum: Comparison of levels of ultraviolet irradiation for vaccination of mice with cercariae	English	Schistosoma mansoni and Schistosoma japonicum	Human	Cercariae	200 to 240	Motility/ worm burden			LP	254		3 to 60	1		Primarily about vaccine. 3 mJ/cm2 reduced survival of cercariae to 50%, 12 mJ/cm2 to 1%. >15 mJ/cm2 reduced ability of cercariae to develop to worms to <1%. >60 mJ/cm2 reduced motility immediately after irradiation. The difference between S. mansoni and S. japonicum was not significant.
	Ariyo A.A., Oyerinde J.P.O.	1990	Effect of ultraviolet radiation on survival, infectivity and maturation of Schistosoma mansoni cercariae	English	Schistosoma mansoni	Human	Cercariae		Motility/ infectivity/ worm burden	32 to 34	Distilled water	Fluorescent	254	125		1 to 20 sec	0.37	Exposure also decreased fecundity of worms, shown by a reduction in egg load. Doses were not sufficient to prevent penetration. Used an activity score to characterise motility, activity significantly decreased in exposed cercariae four hours after exposure and mortality increased.
	Kumagai, M; Sato, H; Kamiya, H;	1992	Migration kinetics of ultraviolet-attenuated Schistosoma mansoni in ICR mice	English	Schistosoma mansoni	Human	Cercariae	500	Worm burden				254		2 to 15		2.16	Remaining water was checked after infection for non-penetrating cercariae but almost all were able to penetrate. Increase in fluence increases number of worms recovered in lungs and portal system, suggesting UV exposure prevents migration. At 15mJ/cm2 no remaining worms were recovered.
	Kamiya, H.	1993	Immunizing potential of ultraviolet-attenuated cercariae of Schistosoma mansoni in rodent hosts	English	Schistosoma mansoni	Human	Cercariae	250	Worm burden		Aged tap water		254		18	0.67	1.91	Fluence did not affect motility or ability to penetrate, almost all cercariae were able to penetrate within 1 hour.
	Mohamed, S. H.	1999	Scanning electron microscopical studies on the tegument of adult worms of Schistosoma mansoni originating from ultraviolet-irradiated and non-irradiated cercariae	English	Schistosoma mansoni	Human	Cercariae	500	Scanning Electron Microscopy			Mineralight	254			2		Observation study on the structural changes to schistosomula and adult worms developed from irradiated cercariae. Significant damage to the tegument of male worms. Damage to female worms was less extensive. Some worms displayed sexual anomalies and were sterile.
	Dajem, Saad M Bin; Mostafa, Osama MS;	2007	Scanning electron microscopical studies on Schistosoma mansoni cercariae exposed to ultraviolet irradiation	English	Schistosoma mansoni	Human	Cercariae	Thousands	Scanning Electron Microscopy			Mineralight	254			2 to 3		Observational study on the physical effects of UV on cercariae using SEM. UV did not appear to have any visible effects on the surface topography or cercariae. Suggests Schistosomes may have some ability to repair UV damage
	Tian, Fang; Lin, Dandan; Wu, Jingjiao; Gao, Yanan; Zhang, Donghui; Ji, Minjun; Wu, Guanling	2010	Immune Events Associated with High Level Protection against Schistosoma japonicum Infection in Pigs Immunized with UV-Attenuated Cercariae	English	Schistosoma japonicum	Human	Cercariae	5,000 per vaccination	Worm burden		Dionized water on coverslip		254		24	1	3.2	Primarily about vaccine. No worms recovered from pigs exposed to UV attenuated cercariae, average of 328 worms recovered from pigs exposed to 1000 normal cercariae
	Lin, Dandan; Tian, Fang; Wu, Haiwei; Gao, Yanan; Wu, Jingjiao; Zhang, Donghui; Ji, Minjun; McManus, Donald P.; Driguez, Patrick; Wu, Guanling	2011	Multiple vaccinations with UV- attenuated cercariae in pig enhance protective immunity against Schistosoma japonicum infection as compared to single vaccination	English	Schistosoma japonicum	Human	Cercariae	10,000 per vaccination (3 total)	Worm burden		Dionized water		254		24	1	2.28	Primarily about vaccine. Average of 31 worms recovered from pigs exposed to UV attenuated cercariae, average of 190 (approx. taken from graph) worms recovered from pigs exposed to 1000 normal cercariae.
	Konno, K.	1997	Effect of ultraviolet radiation of the infectivity of Taenia taeniaeformis eggs	English	Taenia taeniaeformis	Cats (other tapeworms in the same family can infect humans)	Eggs	3,000 to 5,000	Cyst development		Saline		254	Varied	360 to 160	10 to 160	2.34	Also carried out experiments on eggs with embryohpore removed. Big variation in cyst development in control groups, unclear why. Very high fluence required to achieve significant log reduction, maybe because cyst development in control was also low.
OTHER / UNKNOWN	Nolf	1932	Experimental studies on certain factors influencing the development and viability of the ova of human trichuris as compared with those of human Ascaris (Part III)	English	Trichuris trichuria and Ascaris lumbricoides	Human	Eggs	2000	Embryonation	26 to 37	On coverslip	Mercury	180-315			18.3	0.7 (Trichuris), 1.8 (Ascaris)	Trichuris was found to be significantly more resistant to UV than Ascaris. In other experiments higher inactivation's were achieved but the methods were less structured. Age/developmental stage of eggs is not specified.
	Lipatov E.I., Sosnin E.A., Avdeev S.M., Tarasenko V.F.	2017	UV excilamp inactivation of helminth eggs in wastewater	English	Opisthorchis felineus	Human	Eggs		Presence/ visual		WWTP biofilter effluent	Excimer	222 and 282		25		0.92	Flow through reactor, unclear how fluence was determined. Number of eggs upstream of reactor not recorded and only 1 control and 2 experimental samples were taken - serious limitation to experiment. From previous study (unavailable) 15% were ale to survive fluence of 5.1mJ/cm2 at 222nm and 70% were able to survive at fluence of 116mJ/cm2 at 282 nm.
	NIKULIN, T;	1959	Destruction of Ascaris lumbricoides ova in pigsties by ultra-violet irradiation.	Russian	Ascaris suum	Human	Single cell eggs	100	Embryonation	22 to 25		Mercury		1000		36 to 190	1.92	Repeatedly exposed to UV for 3-10 minutes in a number of sessions over a period of days. Some eggs were able to develop to intermediated stages but all were dead 50 days after irradiation.
	PENG, Fei; LIU, Nian-meng; FENG, Fang;	2004	Effect of ultraviolet ray radiation on the development of Ascaris lumbricoides seminal eggs	Chinese	Ascaris lumbricoides	Human	Fertilized eggs	Large number	Morphology							1 to 20		Shows how UV damage manifests with time. After the first week of incubation development of irradiated eggs matched that of control group. After 2 weeks eggs exposed for 10-20 minutes began to show deformities. After 3 weeks control group had developed into larvae and were active, the 1 minutes group had developed but was inactive. Degeneration was apparent in some eggs exposed to higher fluences.
	Stevens N.M.	1909	The effect of ultra-violet light upon the developing eggs of Ascaris megalocephala	English	Ascaris megalocephala	Horse	Eggs in early segmentation	1	Embryonation	On ice	Smear on slide			100		30 to 480		Exposure for 30 mins to 3 hours caused irregularities in development. Eggs were damaged but not necessarily killed after 8 hour exposure.
	Shalimov, LG;	1935	The influence of the ultra-violet light on the development of the eggs of parasitic worms: Parascaris equorum syn. Ascaris megalo-cepahla, Enterobius vermicularis and Strongylus eqtnnus.	Russian	Ascaris megalocephala	Horse	Eggs in various stages		Embryonation			Mercury		500		5		UV caused irregular cell division, and unnatural development, eventually leading to death. Infective eggs/larvae can withstand substantially more UV, and required exposure for 25 minutes at least.
	Williams, J. F. and Colli, C. W.	1972	Influence of ionizing irradiation on infectivity of eggs of Echinococcus granulosus in laboratory rodents	English	Echinococcus granulosus	Human	Eggs	500 to 2000	Worm burden	25				100		1440		No mice injected with 500 irradiated eggs developed infections, in comparison to 62% of mice injected with 500 control eggs. However when inoculated 2000 irradiated eggs 75% mice developed infections, with 0.15% of eggs developing into cysts. 100% of mice developed infection when inoculated with control eggs and 0.7% of eggs developed into cysts.
	Ghandour AM, Webbe G.	1974	Proceedings: The effect of ultra-violet irradiation on cercariae of Schistosoma mansoni.	English	Schistosoma mansoni	Human	Cercariae		Motility/ infectivity/ worm burden		10 ml	MP		165		0.33 max	1.5	Exposure for short periods had no visible effect on motility or behaviour however there was an 68% of cercariae died during skin penetration compared to 30% with control cercariae. No cercariae were able to develop into adult worms in the animal host, in contrast to 33% of control cercariae
	Fang-Li, Lu; Jia-Jun, Han; Yong-Long, Li; Shi-Guo, Liu; Zhong-Yuan, Wan; You-En, Shi;	2010	STUDIES ON RESISTANCE OF MICE VACCINATED WITH UV-ATTENUATED CERCARIAE AND SCHISTOSOMULA OF SCHISTOSOMA JAPONICUM	Chinese	Schistosoma japonicum	Human	Cercariae	25 to 300	Worm burden		On coverslip				24	1	2.5	Primarily about vaccine. No worms recovered from mice exposed to 25-300 UV attenuated cercariae, average of 87 worms were recovered from mice exposed to 100 control cercariae.
	Wang, Yue; Tao, Jian; Jiang, Changfu;	1993	The effective period of immunization with UV-attenuated living cercariae vaccine against S. Japonicum infection in mice	Chinese	Schistosoma japonicum	Human	Cercariae	200	Worm burden		On coverslip				24		1.8	Primarily about vaccine. No worms recovered form mice exposed to 200 UV attenuated cercariae, average of 59 worms recovered from mice exposed to 200 control cercariae.
	ZHANG, Dong-hui; HOU, Min; CHEN, Ying-ying; WANG, Cheng-yun; ZHANG, Fan; CHEN, Lin; JI, Min-jun; WU, Guan-ling;	2013	UV-attenuated Schistosoma japonicum cercariae induce immune responses in mice that ameliorate liver damage during subsequent infection with normal cercariae	Chinese	Schistosoma japonicum	Human	Cercariae	40 to 100	Stained with methylene blue/ worm burden						16.9 to 24	0.67 to 1		Primarily about vaccine. There was no difference in mortality of cercariae (as tested with methylene blue stain) between irradiated and control cercariae.
