# Supplementary material for: Ultraviolet sensitivity of WASH (water, sanitation, and hygiene) -related helminths: A systematic review
Source: PLoS Negl Trop Dis. 2019 Sep 19;13(9):e0007777. doi: 10.1371/journal.pntd.0007777 (PMC6772140; doi:10.1371/journal.pntd.0007777)
Supplement: S2 Table — Calculations of log reductions and interpolation of data extracted from studies. (XLSX) [file pntd.0007777.s004.xlsx]

## Sheet: Sunlight
								Interpolation
Species - Author (Date)	Lamp Type	Measure of inactivation	# measured	Exposure Time (mins)	% Survival	Log reduction		Log Reduction	Exposure Time (mins)
A. caninum - Roh (1968)	Sunlight	Visual	-	0	100	0		1	133.883
				60	81	0.091515		2	180
				120	20	0.69897
				180	0	2
A. suum (single cell) - Spindler (1940)	Sunlight	Larval development	5000	0	95	0		1	91.475
				30	92	0.0139358		2	124.548
				60	85	0.0483047		3	157.62
				180	0	3.67669
A. suum (embryonated) - Spindler (1940)	Sunlight	Larval development	5000	0	95	0		1	300.248
				120	79	0.0800965		2	311.363
				240	38	0.39794		3	322.478
				300	10	0.977724
				330	0	3.67669
A. suum (single cell) - Heaselgrave & Kilvington (2011)	Solar simulator	Larval development	-	0		0		1	317.288
				60		0.01
				120		0.08
				240		0.24
				360		1.42
S. haematobium (miracidia) - Prah and James (1977)	Sunlight	Motility	-	30	100	0		1	196.438
				60	92	0.03
				120	40	0.36
				180	9	0.8
				240	0	1.53
A. ceylanium - Menon & Bhopale (1985)	UV-A 390 nm	Worm burden	100	0	41	0		1	9.07185
				1	28	0.165626
				15	1	1.61278
				30	0	1.61278
A. cantonensis - Kamath et al (1980)	UV-A 390 nm	Worm burden	100	0	18	0		1	3.9832
				5	0	1.25527
				15	0	1.25527
S. mansoni (miracidia) - Ruelas et al (2007)	UV-B 313 nm	Sporocyst development in snails	100	0	100	0		1	1.981
				0.43	100	0		2	2.48
				0.87	90	0.0457575
				1.67	42	0.376751
				2.48	0	2

## Sheet: UVC - Fluence
								Interpolation
Species - Author (Date)	Lamp Type	Measure of inactivation	# measured	Fluence (mJ/cm2)	% Survival	Log reduction		Log Reduction	Fluence (mJ/cm2)
Ascaris (embryonated) - Mun (2009)	LP	Larval development	300	0	97.8	0		1	3366.51
				2700	29.7	0.517582		2	4748.12
				5400	0	2.47182
Ascaris suum (single cell) - Lucio-Forster et al. (2005)	LP	Embryonation	-	0	100	0		1	84.239
				202	0.4	2.39794		2	168.478
Ascaris suum (single cell) - Brownell & Nelson (2005)	LP	Embryonation	300	0		0		1	100
				50		0.44		2	328.125
				100		1
				200		1.56
				300		1.91
				400		2.23
				500		2.53
				800		2.53
Ascaris suum (single cell, decorticated) - Brownell & Nelson (2005)	LP	Embryonation		0		0		1	29.7959
				10		0.06		2	55.5556
				20		0.52
				30		1.01
				40		1.53
				50		1.8
Ascaria suum (embryonated eggs) - Tromba (1978)	LP	Worm burden		0	19.4	0		1	10.8665
				24	0.12	2.20862		2	21.733
				48	0.27	1.85644
				93	0.1	2.2878
Ascaris lumbricoides (single cell) - de Lemos Chernicharo et al. (2005)	LP	Emrbyonation		0	54.7	0		1	26.2206
				6.7	17	0.507538
				13.6	10.3	0.72515
				20.3	9.2	0.774199
Opisthorchis felineus (eggs) - Lipatov et al (2017)	Excimer			0	100	0		1	27.1498
				25	12	0.920819
Hymenolepis microstoma - Butler et al. 1972		Worm burden	10	0	42.5	0		1	618.894
				432	10	0.628389
				576	5.3	0.904113
				900	0	1.62839
Schistosoma japonicum - Lin et al (2011)	LP	Worm burden	1000	0	19	0		1	10.5321
				24	0.1	2.27875		2	21.0641
Schistosoma japonicum - Shi et al (1990)	LP	Worm burden	1000	0	11.04	0		1	7.88703
				24	0.01	3.04297		2	15.7741
Schistosoma japonicum - Tian et al (2010)	LP	Worm burden	1000	0	32.82	0		1	5.31427
				24	0	4.51614		2	10.6285
Schistosoma mansoni - Kumagai et al. (1992)	LP	Worm burden	500	0	27.93	0		1	6.28239
				2	26.33	0.0256201		2	9.27575
				5	7.49	0.571589
				10	0.16	2.24195
				15	0	2.14504
Schistosoma mansoni - Kamiya (1993)	LP	Worm burden	250	0	32	0		1	9.40397
				18	0.39	1.91409
Schistosoma mansoni - Dean (1983)	LP	Worm burden	500	0	13.63	0		1	7.02418
				13.2	0.18	1.87922
				19.8	0	1.83347
Schistosoma mansoni and Schistosoma japonicum - Ruppel et al. (1990)	LP	Motility	200 to 240	0	100	0		1	6.70267
				3	50	0.30103		2	12
				12	1	2
Schistosoma japonicum - Fang-Li et al. (2010)		Worm burden	25 to 300	0	87	0		1	9.6
				24	0	2.5		2	19.2
Schistosoma japonicum - Wang et al. (1993)		Worm burden	200	0	29.5	0		1	13.5593
				24	0.5	1.77		2	27.1186
Taenia taeniaeformis (intact eggs)- Konno (1997)	LP	Cyst development	5000	0	4.24	0		1	871.99
				360	2.46	0.236431		2	1300.25
				720	0.96	0.645095
				1440	0.02	2.32634
Taenia taeniaeformis (eggs with embryophore removed)- Konno (1997)	LP	Cyst development	3000	0	30.3	0		1	9.98562
				30	0.03	3.00432		2	19.9712
				60	0	3.00432		3	29.9568
				180	0.06	2.70329
				540	0	3.00432

## Sheet: UVC - Time
								Interpolation
Species - Author (Date)	Lamp Type	Measure of inactivation	# measured	Time (mins)	% Survival	Log reduction		Log Reduction	Time (mins)
Schistosoma mansoni - Standen and Fuller (1959)	LP	Motility	800	0	100	0		1	6.00227
				2	50	0.30103		2	8.10292
				3	20	0.69897
				4	20	0.69897
				5	30	0.522879
				10	0	2.90309
Schistosoma mansoni - Ghandour and Webbe (1975)	LP	Survival during skin penetration	1000-2000	0	69.6	0		1	0.962318
				0.08	57.6	0.0821868		2
				0.17	49.9	0.144509
				0.25	41.4	0.225609
				0.33	31.6	0.342922
Schistosoma mansoni - Ariyo and Oyerinde (1990)	LP	Worm burden	50	0	49	0		1	0.461986
				0.02	27.5	0.250863		2
				0.05	38.5	0.104735
				0.08	27	0.258832
				0.17	21	0.367977
Hymenolepis diminuta - McGanock & Howard (1980)	LP	Cyst development	500-1000	0	13.5	0		1	15.9995
				30	0	1.87506
Fasciola gigantica - Riwidharso & Billalodin (2006)	LP	Cercaraie development		0	100	0		1	1.68952
				0.5	83.8	0.076756
				0.67	60.1	0.221126
				0.83	31.1	0.50724
				1.17	20.3	0.692504
Ancylostoma caninum - Vierea & Rombert (1974)	LP			0	100	0		1	11.7794
				0.5	94	0.0268721
				1	87	0.0604807
				1.25	72	0.142668
				1.5	69	0.161151
				2	62	0.207608
				3	52	0.283997
				5	42	0.376751
